# Supplementary material for: A prognostic 15-gene model based on differentially expressed genes among metabolic subtypes in diffuse large B-cell lymphoma
Source: Pathol Oncol Res. 2023 Feb 2;29:1610819. doi: 10.3389/pore.2023.1610819 (PMC9931744; doi:10.3389/pore.2023.1610819)
Supplement: Supplementary file 1 [file Table2.XLSX]

## Sheet: Metabolic genes
Table S2. The metabolic genes of seven major metabolic pathways analyzed in the study
Pathway	Gene
LIPID	HSD3B1
LIPID	HSD3B2
LIPID	AP2A1
LIPID	AP2A2
LIPID	AP2B1
LIPID	AP2M1
LIPID	A2M
LIPID	AP2S1
LIPID	PRKAA2
LIPID	PRKAB2
LIPID	PRKAG2
LIPID	ABCB11
LIPID	ABCA1
LIPID	ABCG5
LIPID	ABCG8
LIPID	DBI
LIPID	ACADL
LIPID	ACADM
LIPID	ACADS
LIPID	ACADVL
LIPID	ACHE
LIPID	ACLY
LIPID	SCD
LIPID	NDUFAB1
LIPID	AGPS
LIPID	PLIN2
LIPID	FDXR
LIPID	FDX1
LIPID	GLA
LIPID	AHR
LIPID	AKR1C1
LIPID	AKR1C2
LIPID	AKR1C3
LIPID	AKR1C4
LIPID	AKR1D1
LIPID	ALB
LIPID	AKR1B1
LIPID	ABCD1
LIPID	AMACR
LIPID	AGT
LIPID	ANGPTL3
LIPID	ANGPTL4
LIPID	APOA1
LIPID	APOA2
LIPID	APOA4
LIPID	APOB
LIPID	APOC1
LIPID	APOC2
LIPID	APOC3
LIPID	APOC4
LIPID	APOE
LIPID	APOF
LIPID	ACER3
LIPID	LPA
LIPID	ARF1
LIPID	ARF3
LIPID	ARNT2
LIPID	ARNT
LIPID	ARSA
LIPID	ARSB
LIPID	ARSD
LIPID	ARSE
LIPID	ARSF
LIPID	ASAH1
LIPID	SMPD1
LIPID	ACOT7
LIPID	CEL
LIPID	BDH1
LIPID	GLB1
LIPID	BHMT
LIPID	BMX
LIPID	CYP11A1
LIPID	CYP39A1
LIPID	ACOT12
LIPID	CRAT
LIPID	B4GALNT1
LIPID	ACOX1
LIPID	ACOX2
LIPID	ACOX3
LIPID	CAV1
LIPID	NFYB
LIPID	CREBBP
LIPID	CD36
LIPID	CDS1
LIPID	CDS2
LIPID	UGCG
LIPID	CETP
LIPID	ACOT9
LIPID	CCNC
LIPID	UGT8
LIPID	BCHE
LIPID	CIDEA
LIPID	CLOCK
LIPID	CPNE1
LIPID	CPNE3
LIPID	CPNE6
LIPID	CPNE7
LIPID	ACACB
LIPID	POMC
LIPID	CLPS
LIPID	COQ3
LIPID	COQ6
LIPID	COQ7
LIPID	CYP1A1
LIPID	CYP1A2
LIPID	CYP1B1
LIPID	CYP27A1
LIPID	CYP46A1
LIPID	CYP4B1
LIPID	CYP4A11
LIPID	CYP51A1
LIPID	CYP7A1
LIPID	CYP7B1
LIPID	CYP8B1
LIPID	CYP2C8
LIPID	CYP2C9
LIPID	CYP2C19
LIPID	CYP4F2
LIPID	CYP4F3
LIPID	CYP4F11
LIPID	CYP2J2
LIPID	CYP11B1
LIPID	CYP11B2
LIPID	CYP21A2
LIPID	CPT1A
LIPID	CPT2
LIPID	CYP17A1
LIPID	CPT1B
LIPID	CYP19A1
LIPID	MED17
LIPID	MED7
LIPID	SPTLC3
LIPID	FITM2
LIPID	CTGF
LIPID	PCYT1A
LIPID	PCYT1B
LIPID	MID1IP1
LIPID	ALDH7A1
LIPID	DAB1
LIPID	GNPAT
LIPID	MLYCD
LIPID	DECR1
LIPID	DGAT1
LIPID	ALDH3B1
LIPID	ALDH3B2
LIPID	HSD17B1
LIPID	HSD17B2
LIPID	HSD17B3
LIPID	HSD17B4
LIPID	HSD17B8
LIPID	DHCR7
LIPID	CBR1
LIPID	DHCR24
LIPID	HSD11B1
LIPID	HSD11B2
LIPID	EBP
LIPID	HADHA
LIPID	HADHB
LIPID	ECHS1
LIPID	EHHADH
LIPID	ETNK1
LIPID	ETNK2
LIPID	ELOVL1
LIPID	ELOVL2
LIPID	ELOVL3
LIPID	ELOVL4
LIPID	MVD
LIPID	TM7SF2
LIPID	SQLE
LIPID	LSS
LIPID	ESRRA
LIPID	FAAH
LIPID	FABP4
LIPID	FABP7
LIPID	FABP5
LIPID	FABP3
LIPID	FABP2
LIPID	FABP1
LIPID	FASN
LIPID	FDFT1
LIPID	FGF21
LIPID	ALOX5AP
LIPID	FDPS
LIPID	CIDEC
LIPID	FURIN
LIPID	KDSR
LIPID	FYN
LIPID	PIKFYVE
LIPID	G0S2
LIPID	GALC
LIPID	GGPS1
LIPID	GGT1
LIPID	GGT5
LIPID	GK2
LIPID	GBA
LIPID	CGA
LIPID	GLIPR1
LIPID	GK
LIPID	GLTP
LIPID	GPD1
LIPID	GPD2
LIPID	PNPLA4
LIPID	GPX1
LIPID	GPX2
LIPID	GPX4
LIPID	TECR
LIPID	HAO2
LIPID	HADH
LIPID	ALAS1
LIPID	HEXA
LIPID	HEXB
LIPID	HMGCS2
LIPID	HMGCS1
LIPID	HACL1
LIPID	HRASLS5
LIPID	HRASLS
LIPID	HRASLS2
LIPID	PLA2G16
LIPID	EPHX2
LIPID	IDH1
LIPID	IDI1
LIPID	IDI2
LIPID	FABP6
LIPID	KPNB1
LIPID	INSIG1
LIPID	PRKACA
LIPID	PRKACB
LIPID	PRKACG
LIPID	CSNK1G2
LIPID	CSNK2A2
LIPID	CSNK2B
LIPID	GPCPD1
LIPID	CHKB
LIPID	CHKA
LIPID	MVK
LIPID	PRKD1
LIPID	PRKD3
LIPID	PRKD2
LIPID	PTGR1
LIPID	LTC4S
LIPID	LCAT
LIPID	SPTLC1
LIPID	SPTLC2
LIPID	ACSL1
LIPID	ACSL3
LIPID	ACSL4
LIPID	ACSL5
LIPID	ACSL6
LIPID	LDLR
LIPID	VLDLR
LIPID	LIPA
LIPID	PNLIPRP1
LIPID	LIPG
LIPID	LIPF
LIPID	LIPC
LIPID	LPL
LIPID	PNLIP
LIPID	LIPE
LIPID	LTA4H
LIPID	ALOX15
LIPID	ALOX5
LIPID	ALOX12
LIPID	ALOX12B
LIPID	LPIN1
LIPID	LPIN2
LIPID	LPIN3
LIPID	LHB
LIPID	ALOX15B
LIPID	DMGDH
LIPID	ME1
LIPID	SLC25A20
LIPID	DPEP1
LIPID	ABCB4
LIPID	MED6
LIPID	STARD3NL
LIPID	MAPKAPK2
LIPID	STARD3
LIPID	ABCC1
LIPID	ABCC3
LIPID	MBTPS1
LIPID	MBTPS2
LIPID	MTM1
LIPID	MTTP
LIPID	MTMR1
LIPID	MTMR2
LIPID	MTMR3
LIPID	MTMR6
LIPID	MTMR7
LIPID	MUT
LIPID	NCOA2
LIPID	NEU1
LIPID	NEU2
LIPID	NEU3
LIPID	TRIB3
LIPID	SCP2
LIPID	NPAS2
LIPID	NPC1
LIPID	NPC2
LIPID	NR1D1
LIPID	NRF1
LIPID	NR1H2
LIPID	NSDHL
LIPID	SMPD2
LIPID	SLC10A2
LIPID	SLC10A1
LIPID	CROT
LIPID	OSBPL1A
LIPID	OSBPL2
LIPID	OSBPL3
LIPID	OSBPL5
LIPID	OSBPL6
LIPID	OSBPL7
LIPID	OSBPL8
LIPID	OSBPL9
LIPID	OSBPL10
LIPID	OSBP
LIPID	PIK3CA
LIPID	PIK3CB
LIPID	PIK3CD
LIPID	PIK3CG
LIPID	EP300
LIPID	PIK3R3
LIPID	PIK3R1
LIPID	PIK3R2
LIPID	PLA2G1B
LIPID	PLA2G3
LIPID	PLA2G4A
LIPID	PLA2G5
LIPID	PLA2G6
LIPID	PLA2G2A
LIPID	PLA2G2D
LIPID	PLA2G2E
LIPID	PLA2G2F
LIPID	PLA2G10
LIPID	PLA2G12A
LIPID	PHYH
LIPID	PCCA
LIPID	PCCB
LIPID	PCSK5
LIPID	STARD10
LIPID	PCYT2
LIPID	P4HB
LIPID	PEMT
LIPID	HPGDS
LIPID	HPGD
LIPID	PTGS1
LIPID	PTGS2
LIPID	PTGDS
LIPID	PI4KA
LIPID	PIP4K2A
LIPID	CDIPT
LIPID	PIK3C2B
LIPID	PIK3C2G
LIPID	AGPAT1
LIPID	AGPAT2
LIPID	AGPAT3
LIPID	AGPAT4
LIPID	AGPAT5
LIPID	PLD2
LIPID	PLIN1
LIPID	GPAM
LIPID	PLTP
LIPID	SLC25A17
LIPID	PMVK
LIPID	ACOT13
LIPID	PON1
LIPID	PON2
LIPID	PON3
LIPID	PPP1CA
LIPID	PPP1CB
LIPID	PPP1CC
LIPID	PPARA
LIPID	PPARD
LIPID	ALPI
LIPID	PCTP
LIPID	PITPNB
LIPID	PPT1
LIPID	PPT2
LIPID	CTSA
LIPID	PTDSS1
LIPID	ACOT8
LIPID	ACOT2
LIPID	PTEN
LIPID	PTGES
LIPID	PTGIS
LIPID	PTPN13
LIPID	RAB14
LIPID	RAB5A
LIPID	RELN
LIPID	RGL1
LIPID	RORA
LIPID	RXRA
LIPID	SLCO1A2
LIPID	SLCO1B1
LIPID	SLCO1B3
LIPID	SEC23A
LIPID	SEC24A
LIPID	SEC24B
LIPID	SEC24C
LIPID	SEC24D
LIPID	SRD5A1
LIPID	GM2A
LIPID	PSAP
LIPID	SAR1B
LIPID	SCAP
LIPID	OXCT1
LIPID	FHL2
LIPID	SOAT1
LIPID	SOAT2
LIPID	SP1
LIPID	SPHK1
LIPID	SPHK2
LIPID	MED21
LIPID	SREBF2
LIPID	STAR
LIPID	STARD4
LIPID	STARD5
LIPID	STARD6
LIPID	STARD7
LIPID	STS
LIPID	SULT2A1
LIPID	MED22
LIPID	SYNJ1
LIPID	SYNJ2
LIPID	MED24
LIPID	THRAP3
LIPID	MED12
LIPID	MED13
LIPID	TBL1XR1
LIPID	TBL1X
LIPID	TEAD1
LIPID	TEAD2
LIPID	TEAD3
LIPID	TEAD4
LIPID	PTGES3
LIPID	TAZ
LIPID	TBXAS1
LIPID	ACOT11
LIPID	THRSP
LIPID	ACAA1
LIPID	ACAT1
LIPID	ACAA2
LIPID	PLIN3
LIPID	RARRES3
LIPID	TPTE
LIPID	TNFRSF21
LIPID	TXNRD1
LIPID	SLC25A1
LIPID	VAPA
LIPID	VAPB
LIPID	HDLBP
LIPID	SLC27A2
LIPID	LPGAT1
LIPID	FIG4
LIPID	YAP1
LIPID	ZDHHC8
LIPID	CDK8
LIPID	RAN
LIPID	RAB4A
LIPID	PLD1
LIPID	LBR
LIPID	MCEE
LIPID	HMGCL
LIPID	PNPLA3
LIPID	AMN
LIPID	CERK
LIPID	TMEM55B
LIPID	CRLS1
LIPID	DDHD1
LIPID	MMAA
LIPID	PI4KB
LIPID	INPP5J
LIPID	PCSK9
LIPID	EPT1
LIPID	SGPL1
LIPID	SH3KBP1
LIPID	INPP5K
LIPID	SIN3A
LIPID	SIN3B
LIPID	MED31
LIPID	SGPP1
LIPID	SGPP2
LIPID	SCARB1
LIPID	SUMF1
LIPID	SUMF2
LIPID	MED20
LIPID	HSD3B7
LIPID	B3GALNT1
LIPID	ARNTL
LIPID	BMP1
LIPID	COL4A3BP
LIPID	CHDH
LIPID	ACOT1
LIPID	ALDH3A2
LIPID	MCAT
LIPID	HMGCR
LIPID	INPP5E
LIPID	MGLL
LIPID	MYLIP
LIPID	PLA2G4C
LIPID	PIP4K2B
LIPID	PLEKHA1
LIPID	PLEKHA2
LIPID	PLEKHA3
LIPID	PLEKHA4
LIPID	PLEKHA5
LIPID	PLEKHA6
LIPID	PPARGC1A
LIPID	PTDSS2
LIPID	ACOT4
LIPID	RUFY1
LIPID	SARDH
LIPID	OLAH
LIPID	SGMS1
LIPID	SGMS2
LIPID	SREBF1
LIPID	ACAT2
LIPID	BAAT
LIPID	THEM4
LIPID	LDLRAP1
LIPID	APOA5
LIPID	PIK3C3
LIPID	PIK3R4
LIPID	CH25H
LIPID	SLC27A5
LIPID	TGS1
LIPID	CSNK2A1
LIPID	CYP4F22
LIPID	MED25
LIPID	MED14
LIPID	MED30
LIPID	MED4
LIPID	AACS
LIPID	ABHD3
LIPID	ABHD4
LIPID	ABHD5
LIPID	ACBD4
LIPID	ACBD5
LIPID	ACBD6
LIPID	ACBD7
LIPID	ACSBG1
LIPID	ACSBG2
LIPID	ACAD10
LIPID	ACAD11
LIPID	ACOT6
LIPID	ACOXL
LIPID	ACSF2
LIPID	ACSF3
LIPID	ACSM3
LIPID	ACSS3
LIPID	NCEH1
LIPID	AGK
LIPID	ANKRD1
LIPID	ARSG
LIPID	ARSH
LIPID	ARSI
LIPID	ARSJ
LIPID	ARSK
LIPID	ARV1
LIPID	ACER2
LIPID	ASAH2
LIPID	ACER1
LIPID	AWAT1
LIPID	AWAT2
LIPID	BDH2
LIPID	CARM1
LIPID	CBR4
LIPID	CDK19
LIPID	CEPT1
LIPID	CHD9
LIPID	CHPT1
LIPID	COQ2
LIPID	COQ5
LIPID	COQ9
LIPID	CREB3L3
LIPID	SLC44A1
LIPID	SLC44A2
LIPID	SLC44A3
LIPID	SLC44A4
LIPID	SLC44A5
LIPID	CUBN
LIPID	DDHD2
LIPID	DECR2
LIPID	DEGS1
LIPID	DEGS2
LIPID	DGAT2L6
LIPID	DGAT2
LIPID	HSD17B11
LIPID	HSD17B12
LIPID	HSD17B13
LIPID	HSD17B14
LIPID	PDSS2
LIPID	DPEP2
LIPID	DPEP3
LIPID	PDSS1
LIPID	ELOVL5
LIPID	ELOVL6
LIPID	ELOVL7
LIPID	ENPP6
LIPID	ENPP7
LIPID	CES3
LIPID	ESYT1
LIPID	ESYT2
LIPID	ESYT3
LIPID	FAAH2
LIPID	FABP9
LIPID	FAR1
LIPID	FAR2
LIPID	FADS1
LIPID	FADS2
LIPID	GBA2
LIPID	GDE1
LIPID	GDPD1
LIPID	GDPD3
LIPID	GDPD5
LIPID	GLB1L
LIPID	GLTPD1
LIPID	GPD1L
LIPID	GRHL1
LIPID	GPIHBP1
LIPID	INPP4A
LIPID	INPP4B
LIPID	INSIG2
LIPID	LIPH
LIPID	LIPI
LIPID	LIPJ
LIPID	LIPK
LIPID	LIPM
LIPID	LIPN
LIPID	PNLIPRP3
LIPID	LMF1
LIPID	LMF2
LIPID	LSR
LIPID	LCLAT1
LIPID	MBOAT1
LIPID	MBOAT2
LIPID	LPCAT3
LIPID	MBOAT7
LIPID	MED13L
LIPID	MED10
LIPID	MED11
LIPID	MED18
LIPID	MED19
LIPID	MED28
LIPID	MED29
LIPID	MED9
LIPID	MFSD2A
LIPID	MOGAT1
LIPID	MOGAT2
LIPID	MOGAT3
LIPID	MTF1
LIPID	MTMR4
LIPID	MTMR14
LIPID	NPC1L1
LIPID	SMPD3
LIPID	SMPD4
LIPID	NUDT19
LIPID	NUDT7
LIPID	ORMDL1
LIPID	ORMDL2
LIPID	ORMDL3
LIPID	PIK3C2A
LIPID	PI4K2A
LIPID	PI4K2B
LIPID	PLA2G4D
LIPID	PLA2G4E
LIPID	PLA2G4F
LIPID	LPCAT1
LIPID	LPCAT2
LIPID	PECR
LIPID	PTGES2
LIPID	PHOSPHO1
LIPID	PIK3R5
LIPID	PIK3R6
LIPID	PIP4K2C
LIPID	PIP5K1A
LIPID	PIP5K1B
LIPID	PIP5K1C
LIPID	PITPNM1
LIPID	PITPNM2
LIPID	PITPNM3
LIPID	PLEKHA8
LIPID	PLA1A
LIPID	PLA2R1
LIPID	PLB1
LIPID	PLBD1
LIPID	AGPAT6
LIPID	LPCAT4
LIPID	AGPAT9
LIPID	PLD3
LIPID	PLD4
LIPID	PNPLA2
LIPID	PNPLA5
LIPID	PNPLA6
LIPID	PNPLA7
LIPID	PNPLA8
LIPID	GPAT2
LIPID	ACP6
LIPID	PPM1L
LIPID	PPARGC1B
LIPID	PTPLAD1
LIPID	PTPLAD2
LIPID	PTPMT1
LIPID	PEX11A
LIPID	SLC27A1
LIPID	SLC27A3
LIPID	TECRL
LIPID	SRD5A3
LIPID	SACM1L
LIPID	SCD5
LIPID	INPP5D
LIPID	INPPL1
LIPID	SMARCD3
LIPID	TNFAIP8
LIPID	THEM5
LIPID	TMEM86B
LIPID	TNFAIP8L1
LIPID	TNFAIP8L2
LIPID	TPTE2
LIPID	FITM1
LIPID	VAC14
LIPID	WWTR1
LIPID	PLD6
LIPID	PTGR2
LIPID	CHAT
LIPID	C10orf129
LIPID	AHRR
LIPID	FAM120B
LIPID	HMGCLL1
LIPID	PGS1
LIPID	INPP5F
LIPID	TNFAIP8L3
LIPID	NCOA6
LIPID	CYP4A22
LIPID	FABP12
LIPID	PTPLA
LIPID	PTPLB
LIPID	HDAC3
LIPID	NCOR1
LIPID	MED26
LIPID	CLTA
LIPID	NFYA
LIPID	PCSK6
LIPID	PPARG
LIPID	ABCG1
LIPID	HSD17B7
LIPID	CLTC
LIPID	OCRL
LIPID	ACACA
LIPID	NR1H3
LIPID	NFYC
LIPID	MED1
LIPID	NCOA1
LIPID	MED27
LIPID	CYP2U1
LIPID	TIAM2
LIPID	MED8
LIPID	NR1H4
LIPID	MED15
LIPID	MED23
LIPID	MED16
LIPID	NCOR2
LIPID	NCOA3
LIPID	PISD
LIPID	NEU4
LIPID	AKR1B15
Carbohydrate	PPP2R1A
Carbohydrate	PPP2R1B
Carbohydrate	PGD
Carbohydrate	PGLS
Carbohydrate	AAAS
Carbohydrate	GOT1
Carbohydrate	GOT2
Carbohydrate	AKR1A1
Carbohydrate	AKR1B1
Carbohydrate	ALDOA
Carbohydrate	ALDOB
Carbohydrate	ALDOC
Carbohydrate	AMY2B
Carbohydrate	AMY2A
Carbohydrate	AMY1A
Carbohydrate	NAGLU
Carbohydrate	ARSB
Carbohydrate	B3GAT1
Carbohydrate	B3GAT2
Carbohydrate	B3GAT3
Carbohydrate	B3GNT1
Carbohydrate	B3GNT2
Carbohydrate	B3GNT3
Carbohydrate	B4GALT1
Carbohydrate	B4GALT2
Carbohydrate	B4GALT3
Carbohydrate	B4GALT4
Carbohydrate	B4GALT5
Carbohydrate	B4GALT6
Carbohydrate	B4GALT7
Carbohydrate	GLB1
Carbohydrate	GUSB
Carbohydrate	CALM1
Carbohydrate	CD44
Carbohydrate	SLC25A12
Carbohydrate	SLC25A13
Carbohydrate	CRYL1
Carbohydrate	DERA
Carbohydrate	ALDH1A1
Carbohydrate	SORD
Carbohydrate	SLC25A10
Carbohydrate	SLC26A2
Carbohydrate	ENO1
Carbohydrate	ENO3
Carbohydrate	ENO2
Carbohydrate	EXT1
Carbohydrate	EXT2
Carbohydrate	FBP1
Carbohydrate	FBP2
Carbohydrate	PFKFB1
Carbohydrate	PFKFB2
Carbohydrate	PFKFB3
Carbohydrate	PFKFB4
Carbohydrate	FGF21
Carbohydrate	FMOD
Carbohydrate	GAPDH
Carbohydrate	GAPDHS
Carbohydrate	G6PD
Carbohydrate	GPI
Carbohydrate	G6PC
Carbohydrate	GALNS
Carbohydrate	GALK1
Carbohydrate	GALT
Carbohydrate	GALE
Carbohydrate	GCKR
Carbohydrate	AGL
Carbohydrate	GNS
Carbohydrate	GLCE
Carbohydrate	GBE1
Carbohydrate	GYG1
Carbohydrate	GNPDA1
Carbohydrate	GPC1
Carbohydrate	GPC3
Carbohydrate	GPC4
Carbohydrate	GPC5
Carbohydrate	GPC6
Carbohydrate	SLC2A1
Carbohydrate	SLC2A2
Carbohydrate	SLC2A3
Carbohydrate	SLC2A4
Carbohydrate	SLC2A5
Carbohydrate	GYG2
Carbohydrate	GYS1
Carbohydrate	GYS2
Carbohydrate	HAS1
Carbohydrate	HAS2
Carbohydrate	HAS3
Carbohydrate	HEXA
Carbohydrate	HEXB
Carbohydrate	HMMR
Carbohydrate	NDST1
Carbohydrate	NDST2
Carbohydrate	HK1
Carbohydrate	HK2
Carbohydrate	HK3
Carbohydrate	HYAL2
Carbohydrate	IDS
Carbohydrate	IDUA
Carbohydrate	NUP160
Carbohydrate	PFKM
Carbohydrate	PFKL
Carbohydrate	PFKP
Carbohydrate	PRKACA
Carbohydrate	PRKACB
Carbohydrate	PRKACG
Carbohydrate	KERA
Carbohydrate	KHK
Carbohydrate	PHKA1
Carbohydrate	PHKA2
Carbohydrate	PHKB
Carbohydrate	PHKG1
Carbohydrate	PHKG2
Carbohydrate	PRPS1
Carbohydrate	PRPS2
Carbohydrate	PRPS1L1
Carbohydrate	PKLR
Carbohydrate	LALBA
Carbohydrate	LCT
Carbohydrate	LUM
Carbohydrate	GAA
Carbohydrate	MAN2B1
Carbohydrate	MAN2B2
Carbohydrate	MAN2C1
Carbohydrate	SLC25A11
Carbohydrate	MANBA
Carbohydrate	MDH1
Carbohydrate	MDH2
Carbohydrate	MGAM
Carbohydrate	OGN
Carbohydrate	ABCC5
Carbohydrate	NUP107
Carbohydrate	NUP153
Carbohydrate	NUP214
Carbohydrate	SLC9A1
Carbohydrate	NUP37
Carbohydrate	NUP43
Carbohydrate	NUP50
Carbohydrate	NUP62
Carbohydrate	NUP88
Carbohydrate	OMD
Carbohydrate	PPP2CA
Carbohydrate	PPP2CB
Carbohydrate	HSPG2
Carbohydrate	ACAN
Carbohydrate	NCAN
Carbohydrate	VCAN
Carbohydrate	1
Carbohydrate	2
Carbohydrate	PGM1
Carbohydrate	BGN
Carbohydrate	DCN
Carbohydrate	PYGL
Carbohydrate	PYGM
Carbohydrate	PYGB
Carbohydrate	PGAM1
Carbohydrate	PGAM2
Carbohydrate	BPGM
Carbohydrate	PCK1
Carbohydrate	PCK2
Carbohydrate	PAPSS1
Carbohydrate	PRELP
Carbohydrate	PC
Carbohydrate	RAE1
Carbohydrate	RANBP2
Carbohydrate	RPIA
Carbohydrate	SLC26A1
Carbohydrate	SDC1
Carbohydrate	SDC2
Carbohydrate	SDC3
Carbohydrate	SDC4
Carbohydrate	ST3GAL1
Carbohydrate	ST3GAL2
Carbohydrate	ST3GAL4
Carbohydrate	ST3GAL3
Carbohydrate	SLC5A1
Carbohydrate	SLC5A2
Carbohydrate	SLC5A3
Carbohydrate	SLC5A4
Carbohydrate	SGSH
Carbohydrate	SI
Carbohydrate	TALDO1
Carbohydrate	TKT
Carbohydrate	TPR
Carbohydrate	TREH
Carbohydrate	SLC25A1
Carbohydrate	NUP155
Carbohydrate	RPS27A
Carbohydrate	UBA52
Carbohydrate	CHIA
Carbohydrate	CHIT1
Carbohydrate	NUP133
Carbohydrate	NUP54
Carbohydrate	NUPL1
Carbohydrate	RPE
Carbohydrate	TPI1
Carbohydrate	AGRN
Carbohydrate	DCXR
Carbohydrate	EPM2A
Carbohydrate	KIAA1199
Carbohydrate	NUP205
Carbohydrate	NHLRC1
Carbohydrate	NUP93
Carbohydrate	NUP98
Carbohydrate	BCAN
Carbohydrate	SLC45A3
Carbohydrate	STAB2
Carbohydrate	SEH1L
Carbohydrate	ST3GAL6
Carbohydrate	NUPL2
Carbohydrate	NUP85
Carbohydrate	NUP35
Carbohydrate	ADPGK
Carbohydrate	B3GNT4
Carbohydrate	B3GNT7
Carbohydrate	B3GALT6
Carbohydrate	CSGALNACT1
Carbohydrate	CSGALNACT2
Carbohydrate	CHPF2
Carbohydrate	CHSY1
Carbohydrate	CHPF
Carbohydrate	CHSY3
Carbohydrate	CHST1
Carbohydrate	CHST2
Carbohydrate	CHST3
Carbohydrate	CHST5
Carbohydrate	CHST6
Carbohydrate	CHST7
Carbohydrate	CHST9
Carbohydrate	CHST11
Carbohydrate	CHST12
Carbohydrate	CHST13
Carbohydrate	CHST14
Carbohydrate	CSPG4
Carbohydrate	CSPG5
Carbohydrate	DSEL
Carbohydrate	DSE
Carbohydrate	GLB1L
Carbohydrate	GLYCTK
Carbohydrate	GPC2
Carbohydrate	SLC2A14
Carbohydrate	HS6ST1
Carbohydrate	HS6ST2
Carbohydrate	HS6ST3
Carbohydrate	HGSNAT
Carbohydrate	HPSE2
Carbohydrate	HPSE
Carbohydrate	HS2ST1
Carbohydrate	HYAL1
Carbohydrate	HYAL3
Carbohydrate	LYVE1
Carbohydrate	NDST3
Carbohydrate	NDST4
Carbohydrate	NUP188
Carbohydrate	HS3ST1
Carbohydrate	HS3ST2
Carbohydrate	HS3ST3A1
Carbohydrate	HS3ST3B1
Carbohydrate	HS3ST4
Carbohydrate	HS3ST5
Carbohydrate	HS3ST6
Carbohydrate	PGM2
Carbohydrate	NUP210
Carbohydrate	PPP1R3C
Carbohydrate	RSC1A1
Carbohydrate	SLC35B2
Carbohydrate	SLC35B3
Carbohydrate	SLC35D2
Carbohydrate	SLC5A10
Carbohydrate	CHST15
Carbohydrate	UST
Carbohydrate	XYLB
Carbohydrate	XYLT1
Carbohydrate	XYLT2
Carbohydrate	G6PC2
Carbohydrate	G6PC3
Carbohydrate	SLC5A9
Carbohydrate	GNPDA2
Carbohydrate	POM121
Carbohydrate	POM121C
Carbohydrate	SLC37A4
Carbohydrate	PAPSS2
Carbohydrate	GCK
Carbohydrate	PPP2R5D
Carbohydrate	UGP2
Carbohydrate	UBC
Carbohydrate	UBB
AMINOACID	SLC3A2
AMINOACID	GOT1
AMINOACID	GOT2
AMINOACID	ACAD8
AMINOACID	ACADSB
AMINOACID	NDUFAB1
AMINOACID	ASPA
AMINOACID	AGXT2
AMINOACID	GPT
AMINOACID	ARG2
AMINOACID	ARG1
AMINOACID	ASL
AMINOACID	ASNS
AMINOACID	ASS1
AMINOACID	SAT1
AMINOACID	TAT
AMINOACID	BCAT2
AMINOACID	BCAT1
AMINOACID	BCKDK
AMINOACID	BHMT
AMINOACID	BBOX1
AMINOACID	CBS
AMINOACID	CNDP2
AMINOACID	CTH
AMINOACID	CPS1
AMINOACID	CRYM
AMINOACID	CSAD
AMINOACID	CDO1
AMINOACID	HIBADH
AMINOACID	ALDH7A1
AMINOACID	1
AMINOACID	HDC
AMINOACID	ODC1
AMINOACID	DDC
AMINOACID	ALDH9A1
AMINOACID	GLUD1
AMINOACID	GLUD2
AMINOACID	QDPR
AMINOACID	SLC25A10
AMINOACID	DLD
AMINOACID	DBH
AMINOACID	SHFM1
AMINOACID	FAH
AMINOACID	IL4I1
AMINOACID	FOLH1
AMINOACID	FTCD
AMINOACID	GAMT
AMINOACID	GATM
AMINOACID	GCDH
AMINOACID	GCSH
AMINOACID	GLDC
AMINOACID	AMT
AMINOACID	CGA
AMINOACID	GNMT
AMINOACID	GLUL
AMINOACID	GLS
AMINOACID	GLS2
AMINOACID	SHMT1
AMINOACID	GCLM
AMINOACID	GCLC
AMINOACID	HAO1
AMINOACID	HSD17B10
AMINOACID	HGD
AMINOACID	HNMT
AMINOACID	HPD
AMINOACID	HAL
AMINOACID	UROC1
AMINOACID	IDO1
AMINOACID	INMT
AMINOACID	DIO3
AMINOACID	IVD
AMINOACID	GCAT
AMINOACID	CKB
AMINOACID	CKM
AMINOACID	CKMT2
AMINOACID	CKMT1A
AMINOACID	KYNU
AMINOACID	SLC7A5
AMINOACID	LIAS
AMINOACID	LIPT1
AMINOACID	GSTZ1
AMINOACID	SLC45A2
AMINOACID	AIMP1
AMINOACID	AIMP2
AMINOACID	EEF1E1
AMINOACID	MCCC1
AMINOACID	MCCC2
AMINOACID	MTR
AMINOACID	MAT1A
AMINOACID	ALDH6A1
AMINOACID	MTAP
AMINOACID	MTRR
AMINOACID	NAALAD2
AMINOACID	NNMT
AMINOACID	NQO1
AMINOACID	OAT
AMINOACID	OAZ2
AMINOACID	OAZ3
AMINOACID	OAZ1
AMINOACID	DBT
AMINOACID	BCKDHA
AMINOACID	BCKDHB
AMINOACID	AZIN1
AMINOACID	SLC25A21
AMINOACID	OGDH
AMINOACID	DLST
AMINOACID	DLAT
AMINOACID	PDHA1
AMINOACID	PDHB
AMINOACID	PDHX
AMINOACID	SLC25A15
AMINOACID	SLC25A2
AMINOACID	OTC
AMINOACID	DAO
AMINOACID	DDO
AMINOACID	PAH
AMINOACID	PCBD1
AMINOACID	PNMT
AMINOACID	PAPSS1
AMINOACID	PYCR1
AMINOACID	PRODH
AMINOACID	PSMC5
AMINOACID	PSMA8
AMINOACID	ALDH4A1
AMINOACID	OCA2
AMINOACID	RPS4Y2
AMINOACID	SLC6A7
AMINOACID	SLC6A8
AMINOACID	SLC6A11
AMINOACID	SLC6A12
AMINOACID	AHCY
AMINOACID	SECISBP2
AMINOACID	EEFSEC
AMINOACID	PHGDH
AMINOACID	PSPH
AMINOACID	PSAT1
AMINOACID	SLC5A5
AMINOACID	AANAT
AMINOACID	PIPOX
AMINOACID	AGMAT
AMINOACID	SRM
AMINOACID	SMS
AMINOACID	AGXT
AMINOACID	SQRDL
AMINOACID	SUOX
AMINOACID	DARS
AMINOACID	EPRS
AMINOACID	IARS
AMINOACID	KARS
AMINOACID	MARS
AMINOACID	QARS
AMINOACID	RARS
AMINOACID	SARS
AMINOACID	TDO2
AMINOACID	SERINC3
AMINOACID	SERINC1
AMINOACID	ACAT1
AMINOACID	TST
AMINOACID	TMLHE
AMINOACID	TXNRD1
AMINOACID	TSHB
AMINOACID	TYRP1
AMINOACID	DCT
AMINOACID	TYR
AMINOACID	PSMD14
AMINOACID	NAGS
AMINOACID	HIBCH
AMINOACID	AASS
AMINOACID	AADAT
AMINOACID	KMO
AMINOACID	ACMSD
AMINOACID	RPS10
AMINOACID	RPS11
AMINOACID	RPS12
AMINOACID	RPS13
AMINOACID	RPS14
AMINOACID	RPS15
AMINOACID	RPS16
AMINOACID	RPS17
AMINOACID	RPS18
AMINOACID	RPS19
AMINOACID	RPS15A
AMINOACID	RPS2
AMINOACID	RPS20
AMINOACID	RPS21
AMINOACID	RPS23
AMINOACID	RPS24
AMINOACID	RPS25
AMINOACID	RPS26
AMINOACID	RPS27
AMINOACID	RPS27A
AMINOACID	RPS28
AMINOACID	RPS29
AMINOACID	RPS3
AMINOACID	FAU
AMINOACID	RPS3A
AMINOACID	RPS4X
AMINOACID	RPS4Y1
AMINOACID	RPS5
AMINOACID	RPS6
AMINOACID	RPS7
AMINOACID	RPS8
AMINOACID	RPS9
AMINOACID	RPSA
AMINOACID	RPLP0
AMINOACID	RPLP1
AMINOACID	RPLP2
AMINOACID	RPL10
AMINOACID	RPL10A
AMINOACID	RPL11
AMINOACID	RPL12
AMINOACID	RPL13
AMINOACID	RPL13A
AMINOACID	RPL14
AMINOACID	RPL15
AMINOACID	RPL17
AMINOACID	RPL18
AMINOACID	RPL18A
AMINOACID	RPL19
AMINOACID	RPL21
AMINOACID	RPL22
AMINOACID	RPL23
AMINOACID	RPL23A
AMINOACID	RPL24
AMINOACID	RPL26
AMINOACID	RPL26L1
AMINOACID	RPL27
AMINOACID	RPL27A
AMINOACID	RPL28
AMINOACID	RPL29
AMINOACID	RPL3
AMINOACID	RPL3L
AMINOACID	RPL30
AMINOACID	RPL31
AMINOACID	RPL32
AMINOACID	RPL34
AMINOACID	RPL35
AMINOACID	RPL35A
AMINOACID	RPL36
AMINOACID	RPL37
AMINOACID	RPL37A
AMINOACID	RPL38
AMINOACID	RPL39
AMINOACID	RPL4
AMINOACID	UBA52
AMINOACID	RPL41
AMINOACID	RPL36A
AMINOACID	RPL5
AMINOACID	RPL6
AMINOACID	RPL7
AMINOACID	RPL7A
AMINOACID	RPL8
AMINOACID	RPL9
AMINOACID	AUH
AMINOACID	PSMC1
AMINOACID	PSMC4
AMINOACID	PSMC2
AMINOACID	PSMC3
AMINOACID	PSMC6
AMINOACID	PSMA1
AMINOACID	PSMA2
AMINOACID	PSMA3
AMINOACID	PSMA4
AMINOACID	PSMA5
AMINOACID	PSMA6
AMINOACID	PSMA7
AMINOACID	PSMB1
AMINOACID	PSMB2
AMINOACID	PSMB3
AMINOACID	PSMB4
AMINOACID	PSMB5
AMINOACID	PSMB6
AMINOACID	PSMB7
AMINOACID	PSMB8
AMINOACID	PSMB9
AMINOACID	PSMB10
AMINOACID	PSMD1
AMINOACID	PSMD2
AMINOACID	PSMD3
AMINOACID	PSMD4
AMINOACID	PSMD5
AMINOACID	PSMD6
AMINOACID	PSMD7
AMINOACID	PSMD8
AMINOACID	PSMD9
AMINOACID	PSMD10
AMINOACID	PSMD11
AMINOACID	PSMD12
AMINOACID	PSMD13
AMINOACID	PSME1
AMINOACID	PSME2
AMINOACID	PSME3
AMINOACID	PSMF1
AMINOACID	RPL39L
AMINOACID	SERINC2
AMINOACID	TPH2
AMINOACID	PAOX
AMINOACID	ADO
AMINOACID	GRHPR
AMINOACID	CCBL1
AMINOACID	ALDH18A1
AMINOACID	RPS27L
AMINOACID	SMOX
AMINOACID	LARS
AMINOACID	AFMID
AMINOACID	AMDHD1
AMINOACID	APIP
AMINOACID	ASRGL1
AMINOACID	BHMT2
AMINOACID	C9orf41
AMINOACID	DHTKD1
AMINOACID	DUOX1
AMINOACID	DUOX2
AMINOACID	MRI1
AMINOACID	ENOPH1
AMINOACID	ETHE1
AMINOACID	GADL1
AMINOACID	GSR
AMINOACID	IDO2
AMINOACID	CCBL2
AMINOACID	ASPG
AMINOACID	ADI1
AMINOACID	NMRAL1
AMINOACID	PYCR2
AMINOACID	PYCRL
AMINOACID	PPM1K
AMINOACID	PSMB11
AMINOACID	PSME4
AMINOACID	PSTK
AMINOACID	RPL10L
AMINOACID	RPL22L1
AMINOACID	RPL36AL
AMINOACID	SCLY
AMINOACID	SEPSECS
AMINOACID	CARNS1
AMINOACID	LIPT2
AMINOACID	SERINC4
AMINOACID	SERINC5
AMINOACID	PAPSS2
AMINOACID	TH
AMINOACID	TPO
AMINOACID	TPH1
AMINOACID	ASMT
AMINOACID	DIO1
AMINOACID	IYD
AMINOACID	GPT2
AMINOACID	DIO2
AMINOACID	ADC
ENERGY	PPP2R1A
ENERGY	PPP2R1B
ENERGY	ADRA2A
ENERGY	PRKAA2
ENERGY	PRKAB2
ENERGY	PRKAG2
ENERGY	ACLY
ENERGY	CHRM3
ENERGY	SLC25A4
ENERGY	SLC25A5
ENERGY	SLC25A6
ENERGY	ADIPOQ
ENERGY	2
ENERGY	CACNA1A
ENERGY	CACNA1E
ENERGY	CACNB2
ENERGY	CACNB3
ENERGY	ACACB
ENERGY	ADCY1
ENERGY	ADCY2
ENERGY	ADCY3
ENERGY	ADCY4
ENERGY	ADCY5
ENERGY	ADCY6
ENERGY	ADCY7
ENERGY	ADCY8
ENERGY	ADCY9
ENERGY	PFKFB1
ENERGY	FASN
ENERGY	GNA11
ENERGY	GNA14
ENERGY	GNA15
ENERGY	GNAS
ENERGY	GNB1
ENERGY	GNB2
ENERGY	GNB3
ENERGY	GNB4
ENERGY	GNGT1
ENERGY	GNG3
ENERGY	GNG4
ENERGY	GNG5
ENERGY	GNG7
ENERGY	GNG8
ENERGY	GNG10
ENERGY	GNG11
ENERGY	GNG12
ENERGY	GNG13
ENERGY	GNGT2
ENERGY	GNAI1
ENERGY	GNAI2
ENERGY	GNAQ
ENERGY	GCGR
ENERGY	GCG
ENERGY	FFAR1
ENERGY	SLC2A1
ENERGY	SLC2A2
ENERGY	INS
ENERGY	ITPR3
ENERGY	KCNJ11
ENERGY	PRKAR1A
ENERGY	PRKAR1B
ENERGY	PRKAR2A
ENERGY	PRKAR2B
ENERGY	PRKACA
ENERGY	PRKACB
ENERGY	PRKACG
ENERGY	PRKCA
ENERGY	PKLR
ENERGY	MARCKS
ENERGY	MLX
ENERGY	PPP2CA
ENERGY	PPP2CB
ENERGY	PLCB1
ENERGY	PLCB2
ENERGY	PLCB3
ENERGY	AGPAT1
ENERGY	RAP1A
ENERGY	AHCYL1
ENERGY	STK11
ENERGY	SYT5
ENERGY	TALDO1
ENERGY	TKT
ENERGY	VAMP2
ENERGY	MLXIPL
ENERGY	ADIPOR1
ENERGY	ADIPOR2
ENERGY	GNG2
ENERGY	ADRA2C
ENERGY	CACNA2D2
ENERGY	ARL2BP
ENERGY	CACNA1C
ENERGY	GLP1R
ENERGY	AKAP5
ENERGY	KCNS3
ENERGY	IQGAP1
ENERGY	KCNB1
ENERGY	KCNG2
ENERGY	GNB5
ENERGY	RAPGEF3
ENERGY	SNAP25
ENERGY	STXBP1
ENERGY	CACNA1D
ENERGY	ABCC8
ENERGY	ACACA
ENERGY	ITPR2
ENERGY	ITPR1
ENERGY	PPP2R5D
ENERGY	STX1A
ENERGY	RAPGEF4
ENERGY	KCNC2
NUCLEOTIDE	NT5C2
NUCLEOTIDE	NT5E
NUCLEOTIDE	ADA
NUCLEOTIDE	ADK
NUCLEOTIDE	AGXT2
NUCLEOTIDE	AMPD1
NUCLEOTIDE	AMPD2
NUCLEOTIDE	AMPD3
NUCLEOTIDE	APRT
NUCLEOTIDE	UPB1
NUCLEOTIDE	CAT
NUCLEOTIDE	CDA
NUCLEOTIDE	DCK
NUCLEOTIDE	DCTD
NUCLEOTIDE	DGUOK
NUCLEOTIDE	DPYD
NUCLEOTIDE	DPYS
NUCLEOTIDE	ENTPD1
NUCLEOTIDE	ENTPD2
NUCLEOTIDE	ENTPD3
NUCLEOTIDE	ENTPD4
NUCLEOTIDE	ENTPD5
NUCLEOTIDE	ENTPD6
NUCLEOTIDE	GLRX
NUCLEOTIDE	GMPR
NUCLEOTIDE	GMPR2
NUCLEOTIDE	GPX1
NUCLEOTIDE	GMPS
NUCLEOTIDE	GDA
NUCLEOTIDE	HPRT1
NUCLEOTIDE	IMPDH1
NUCLEOTIDE	IMPDH2
NUCLEOTIDE	AK1
NUCLEOTIDE	AK2
NUCLEOTIDE	AK5
NUCLEOTIDE	CMPK1
NUCLEOTIDE	GUK1
NUCLEOTIDE	TK2
NUCLEOTIDE	DTYMK
NUCLEOTIDE	NME1
NUCLEOTIDE	NME2
NUCLEOTIDE	NME4
NUCLEOTIDE	NUDT5
NUCLEOTIDE	PNP
NUCLEOTIDE	PPAT
NUCLEOTIDE	GART
NUCLEOTIDE	PFAS
NUCLEOTIDE	PAICS
NUCLEOTIDE	ADSL
NUCLEOTIDE	ATIC
NUCLEOTIDE	ADSS
NUCLEOTIDE	CAD
NUCLEOTIDE	UMPS
NUCLEOTIDE	DHODH
NUCLEOTIDE	RRM1
NUCLEOTIDE	RRM2
NUCLEOTIDE	TXN
NUCLEOTIDE	TXNRD1
NUCLEOTIDE	TYMP
NUCLEOTIDE	TYMS
NUCLEOTIDE	UCK1
NUCLEOTIDE	UCK2
NUCLEOTIDE	UPP1
NUCLEOTIDE	XDH
NUCLEOTIDE	TK1
NUCLEOTIDE	ITPA
NUCLEOTIDE	AK7
NUCLEOTIDE	NT5C
NUCLEOTIDE	NT5M
NUCLEOTIDE	ADSSL1
NUCLEOTIDE	UPP2
NUCLEOTIDE	NT5C1A
NUCLEOTIDE	NT5C1B
NUCLEOTIDE	DUT
NUCLEOTIDE	NUDT13
NUCLEOTIDE	POMP
NUCLEOTIDE	NUDT1
NUCLEOTIDE	ADAL
NUCLEOTIDE	DDX31
NUCLEOTIDE	ENTPD7
NUCLEOTIDE	ENTPD8
NUCLEOTIDE	GSR
NUCLEOTIDE	LHPP
NUCLEOTIDE	NUDT15
NUCLEOTIDE	NUDT16
NUCLEOTIDE	CTPS2
NUCLEOTIDE	RRM2B
NUCLEOTIDE	DCTPP1
NUCLEOTIDE	NUDT18
NUCLEOTIDE	NUDT9
VITAMIN	NT5E
VITAMIN	ABCD4
VITAMIN	AOX1
VITAMIN	AKR1B10
VITAMIN	AKR1C1
VITAMIN	AKR1C3
VITAMIN	AKR1C4
VITAMIN	APOA1
VITAMIN	APOA2
VITAMIN	APOA4
VITAMIN	APOB
VITAMIN	APOC2
VITAMIN	APOC3
VITAMIN	APOE
VITAMIN	APOM
VITAMIN	HLCS
VITAMIN	BST1
VITAMIN	BTD
VITAMIN	MTHFD1
VITAMIN	CD38
VITAMIN	CTRC
VITAMIN	ACACB
VITAMIN	CLPS
VITAMIN	CYP24A1
VITAMIN	CYP27B1
VITAMIN	CYP8B1
VITAMIN	CTRB1
VITAMIN	CYB5A
VITAMIN	SLC25A19
VITAMIN	DHFR
VITAMIN	FASN
VITAMIN	SLC19A1
VITAMIN	FOLR2
VITAMIN	ALDH1L1
VITAMIN	MTHFS
VITAMIN	SLC25A16
VITAMIN	GPHN
VITAMIN	SHMT1
VITAMIN	SHMT2
VITAMIN	GPC1
VITAMIN	GPC3
VITAMIN	GPC4
VITAMIN	GPC5
VITAMIN	GPC6
VITAMIN	GSTO1
VITAMIN	SLC2A1
VITAMIN	SLC2A3
VITAMIN	GIF
VITAMIN	LDLR
VITAMIN	LGMN
VITAMIN	LPL
VITAMIN	PNLIP
VITAMIN	LRP1
VITAMIN	LRP2
VITAMIN	MCCC1
VITAMIN	MCCC2
VITAMIN	MTR
VITAMIN	SLC25A32
VITAMIN	MOCS3
VITAMIN	ABCC1
VITAMIN	MOCS2
VITAMIN	MTHFD2
VITAMIN	MTHFR
VITAMIN	MTRR
VITAMIN	MUT
VITAMIN	QPRT
VITAMIN	COASY
VITAMIN	CYB5R3
VITAMIN	NNMT
VITAMIN	ENPP1
VITAMIN	ENPP2
VITAMIN	ENPP3
VITAMIN	NAMPT
VITAMIN	PCCA
VITAMIN	PCCB
VITAMIN	PDXK
VITAMIN	HSPG2
VITAMIN	PTGS2
VITAMIN	PANK2
VITAMIN	PANK3
VITAMIN	PANK4
VITAMIN	ACP5
VITAMIN	NADK
VITAMIN	PARP4
VITAMIN	PTGIS
VITAMIN	PC
VITAMIN	RBP1
VITAMIN	RBP2
VITAMIN	RBP4
VITAMIN	SDC1
VITAMIN	SDC2
VITAMIN	SDC3
VITAMIN	SDC4
VITAMIN	SLC5A6
VITAMIN	LRP12
VITAMIN	SLC23A1
VITAMIN	SLC23A2
VITAMIN	TCN1
VITAMIN	TCN2
VITAMIN	SLC19A2
VITAMIN	PRSS1
VITAMIN	PRSS3
VITAMIN	TTR
VITAMIN	1
VITAMIN	2
VITAMIN	GC
VITAMIN	LRAT
VITAMIN	AMN
VITAMIN	PARP9
VITAMIN	BCMO1
VITAMIN	BCO2
VITAMIN	GSTO2
VITAMIN	MMAA
VITAMIN	MMAB
VITAMIN	NMNAT1
VITAMIN	NMNAT2
VITAMIN	PNPO
VITAMIN	RDH11
VITAMIN	RFK
VITAMIN	THTPA
VITAMIN	AGRN
VITAMIN	LRP10
VITAMIN	LRP8
VITAMIN	NMNAT3
VITAMIN	PPCS
VITAMIN	TPK1
VITAMIN	VKORC1
VITAMIN	PPCDC
VITAMIN	FLAD1
VITAMIN	NADSYN1
VITAMIN	FPGS
VITAMIN	AASDHPPT
VITAMIN	SLC19A3
VITAMIN	SLC46A1
VITAMIN	CYP2R1
VITAMIN	APOA1BP
VITAMIN	ALDH1L2
VITAMIN	MMADHC
VITAMIN	CD320
VITAMIN	CTRB2
VITAMIN	CUBN
VITAMIN	DHFRL1
VITAMIN	GPC2
VITAMIN	GPIHBP1
VITAMIN	LMBRD1
VITAMIN	MMACHC
VITAMIN	MOCOS
VITAMIN	NFS1
VITAMIN	NUDT12
VITAMIN	PARP10
VITAMIN	PARP14
VITAMIN	PARP16
VITAMIN	PARP6
VITAMIN	PARP8
VITAMIN	PDZD11
VITAMIN	RFT1
VITAMIN	PLB1
VITAMIN	NAPRT1
VITAMIN	SLC22A13
VITAMIN	UBIAD1
VITAMIN	VKORC1L1
VITAMIN	MTHFD2L
VITAMIN	SLC5A8
VITAMIN	CARKD
VITAMIN	MTHFD1L
VITAMIN	ACACA
VITAMIN	PANK1
VITAMIN	MOCS1
TCA	ACO2
TCA	NDUFAB1
TCA	ATP5G1
TCA	ATP5G2
TCA	ATP5G3
TCA	ATP5A1
TCA	ATP5B
TCA	ATP5D
TCA	ATP5E
TCA	ATP5F1
TCA	ATP5C1
TCA	ATP5I
TCA	ATP5J2
TCA	ATP5L
TCA	ATP5O
TCA	ATP5H
TCA	ATP5J
TCA	ATP5S
TCA	BSG
TCA	SDHC
TCA	NDUFAF1
TCA	CS
TCA	COX7A2L
TCA	COX5A
TCA	COX5B
TCA	COX6A1
TCA	COX6B1
TCA	COX6C
TCA	COX7B
TCA	COX7C
TCA	COX8A
TCA	COX11
TCA	COX4I1
TCA	CYC1
TCA	CYCS
TCA	SDHA
TCA	SDHB
TCA	SDHD
TCA	DLD
TCA	ETFA
TCA	ETFB
TCA	FH
TCA	IDH3A
TCA	IDH3B
TCA	IDH3G
TCA	IDH2
TCA	LDHA
TCA	LDHB
TCA	LDHC
TCA	LDHAL6B
TCA	GLO1
TCA	LRPPRC
TCA	MDH2
TCA	SLC16A1
TCA	SLC16A8
TCA	SLC16A3
TCA	NDUFA7
TCA	NDUFC2
TCA	NDUFA12
TCA	NDUFB3
TCA	NDUFA6
TCA	NDUFB4
TCA	NDUFA13
TCA	NDUFB6
TCA	NDUFB7
TCA	NDUFB9
TCA	NDUFA2
TCA	NDUFA3
TCA	NDUFB8
TCA	NDUFB10
TCA	NDUFB2
TCA	NDUFC1
TCA	NDUFA1
TCA	NDUFB1
TCA	NDUFS5
TCA	NDUFB5
TCA	NNT
TCA	NDUFS1
TCA	NDUFV1
TCA	NDUFS2
TCA	NDUFA10
TCA	NDUFA9
TCA	NDUFA5
TCA	NDUFS3
TCA	NDUFV2
TCA	NDUFS8
TCA	NDUFS7
TCA	NDUFA4
TCA	NDUFS6
TCA	NDUFV3
TCA	NDUFA8
TCA	NDUFS4
TCA	OGDH
TCA	DLST
TCA	DLAT
TCA	PDHA1
TCA	PDHB
TCA	PDHX
TCA	PDK1
TCA	PDK2
TCA	PDK3
TCA	PDK4
TCA	PDP1
TCA	PDP2
TCA	PPARD
TCA	RXRA
TCA	SUCLA2
TCA	SUCLG2
TCA	SCO1
TCA	SCO2
TCA	SUCLG1
TCA	SURF1
TCA	TRAP1
TCA	UCP1
TCA	UCP2
TCA	SLC25A27
TCA	UQCRC1
TCA	UQCRC2
TCA	UQCRB
TCA	UQCRH
TCA	UQCRFS1
TCA	UQCRQ
TCA	UQCR10
TCA	UQCR11
TCA	ACAD9
TCA	NDUFAF4
TCA	NUBPL
TCA	NDUFB11
TCA	COX18
TCA	TACO1
TCA	LDHAL6A
TCA	NDUFA11
TCA	ECSIT
TCA	NDUFAF3
TCA	COX16
TCA	COX19
TCA	COQ10A
TCA	COQ10B
TCA	D2HGDH
TCA	ADHFE1
TCA	L2HGDH
TCA	NDUFAF2
TCA	TMEM126B
TCA	PDPR
TCA	SLC25A14
TCA	UCP3
TCA	ETFDH
TCA	HAGH
