# Supplementary material for: A prognostic 15-gene model based on differentially expressed genes among metabolic subtypes in diffuse large B-cell lymphoma
Source: Pathol Oncol Res. 2023 Feb 2;29:1610819. doi: 10.3389/pore.2023.1610819 (PMC9931744; doi:10.3389/pore.2023.1610819)
Supplement: Supplementary file 2 [file Table3.XLSX]

## Sheet: DEGs in each cluster
Table S3. The list of DEGs in Cluster A, B and C
Cluster A					Cluster B					Cluster C
Gene	P value	FC	Adjusted_P value	Log2FC	Gene	P value	FC	Adjusted_P value	Log2FC	Gene	P value	FC	Adjusted_P value	Log2FC
ACR	0.000451941	0.648168	0.00343914	-0.625561	ACOT12	1.95018e-06	0.660804	2.54634e-05	-0.597705	A1CF	1.61041e-05	1.53514	4.67467e-05	0.618374
ANKRD60	0.00235077	0.609028	0.0125767	-0.71542	ADCY6	0.000552792	0.666315	0.00308876	-0.585723	A4GNT	5.04047e-07	2.01615	2.02485e-06	1.0116
ATP6V0A4	1.07877e-05	0.655411	0.000171212	-0.609529	ASPG	2.52543e-05	0.656616	0.000229552	-0.606877	AADACL2	0.000150313	1.75324	0.000357704	0.81002
BMP3	0.000193061	0.591086	0.0017644	-0.758559	BARHL1	0.00182379	0.644227	0.00829111	-0.63436	AANAT	0.00257739	2.07202	0.00476938	1.05104
BTBD16	0.00113835	0.640369	0.00714791	-0.643024	C4orf45	1.66096e-05	0.588611	0.000161929	-0.764614	ABCA13	3.5551e-07	2.03545	1.47671e-06	1.02535
C11orf86	0.00034047	0.659428	0.00273542	-0.600712	CD40LG	9.59537e-13	0.623437	8.18653e-11	-0.681685	ABCA4	4.78896e-11	1.57911	5.13444e-10	0.659113
CLCA2	6.47523e-05	0.620639	0.000728125	-0.688175	CST8	0.0072538	0.650988	0.0253671	-0.619297	ABCB5	9.02525e-13	1.79561	1.54986e-11	0.844476
CLCA4	0.00014882	0.639156	0.00143954	-0.645759	GPR31	0.00125847	0.6287	0.00609575	-0.669557	ABCB7	1.67465e-14	0.632894	4.76255e-13	-0.659963
CRYGB	0.00392794	0.637803	0.0185199	-0.648818	HS3ST4	0.00659888	0.655558	0.0235518	-0.609205	ABCC12	5.88318e-06	1.52235	1.86818e-05	0.606297
CYP11B2	0.000401309	0.665208	0.00311561	-0.588122	IL12B	7.47168e-06	0.654152	8.19041e-05	-0.612302	ABCF3	1.59089e-10	1.59088	1.49233e-09	0.669826
DCD	7.63373e-05	0.555702	0.000833405	-0.847617	KRT32	0.00183972	0.573491	0.00835178	-0.802157	ABCG8	0.00643316	1.55736	0.0110005	0.639103
F2	0.00198635	0.664742	0.0110068	-0.589133	LBX1	0.00339881	0.639602	0.013805	-0.644753	ABHD1	2.24569e-08	1.54562	1.23801e-07	0.628186
GABRB2	1.53045e-09	0.617441	8.48057e-08	-0.695627	LIF	8.26644e-07	0.649404	1.21843e-05	-0.622811	ABHD16B	2.72289e-05	2.91497	7.49131e-05	1.54348
HOXD11	1.00662e-07	0.597922	3.19523e-06	-0.74197	NOG	2.62475e-05	0.655211	0.000236315	-0.609968	ABRA	0.0012035	1.5092	0.00237533	0.593786
HRC	0.000760415	0.585354	0.00519784	-0.772619	NPY1R	2.45662e-09	0.666444	7.47431e-08	-0.585444	ACAN	4.04726e-12	1.58954	5.6602e-11	0.668612
IGFBP2	0.00669279	0.659167	0.0274051	-0.601284	OR10J1	0.000487186	0.55062	0.00278096	-0.860872	ACE	2.14689e-12	1.68275	3.22033e-11	0.750823
IGLON5	3.66652e-05	0.644503	0.000459026	-0.63374	PRR18	2.77956e-06	0.640536	3.46639e-05	-0.642648	ACE2	8.70895e-09	1.52014	5.28337e-08	0.604203
KIRREL3	0.00565476	0.643121	0.024148	-0.636837	SYT14	1.9901e-05	0.65103	0.000188205	-0.619205	ACER1	2.81541e-08	1.52284	1.5146e-07	0.606761
KLK5	9.84901e-07	0.665722	2.29171e-05	-0.587009	TAS2R8	0.00293485	0.649406	0.0122444	-0.622807	ACMSD	9.00372e-07	1.85167	3.4105e-06	0.888828
KRT32	0.00443712	0.652677	0.020216	-0.615559	TMEM26	0.000752955	0.659795	0.00398863	-0.59991	ACOT12	3.39611e-06	1.85256	1.13686e-05	0.889518
KRT6A	0.00150458	0.58532	0.00882551	-0.772703	XK	1.34204e-12	1.56261	1.08746e-10	0.643962	ACR	6.96275e-14	2.69635	1.65109e-12	1.43101
LRFN2	0.00195392	0.601012	0.010857	-0.734534	XKR4	0.000427459	0.630017	0.00249919	-0.666538	ACSM2A	1.13715e-10	1.73504	1.10262e-09	0.794972
LTB4R2	4.47228e-05	0.618616	0.000540596	-0.692883						ACSS3	8.79519e-07	1.57551	3.34014e-06	0.655816
MYOG	0.000500031	0.663016	0.00372597	-0.592884						ACTA1	0.000142416	1.66636	0.000340467	0.736702
NPW	0.00314864	0.574029	0.0157286	-0.800805						ACTL6B	4.32873e-11	2.17312	4.68179e-10	1.11977
OPALIN	0.00880854	0.655747	0.0339794	-0.60879						ACTL7A	2.74483e-05	1.7478	7.54524e-05	0.805538
OPN4	0.0036398	0.601691	0.0175076	-0.732904						ACTL8	4.58235e-06	1.60334	1.49396e-05	0.68108
OR51B4	0.000154497	0.655764	0.00148025	-0.608752						ACTL9	4.05445e-06	1.796	1.33697e-05	0.844785
OVOL1	1.34182e-06	0.64185	2.96395e-05	-0.639693						ACTRT3	1.52936e-07	1.91336	6.90975e-07	0.936107
PRSS27	0.00363601	0.618396	0.0174965	-0.693396						ACVR1C	1.26343e-09	1.74347	9.29839e-09	0.801958
PTCH2	9.42788e-05	0.647943	0.000991412	-0.626062						ACY1	0.00135812	1.78653	0.00265226	0.837157
PTPRH	2.59182e-06	0.577171	5.08432e-05	-0.792929						ACYP1	8.90282e-13	0.65041	1.53703e-11	-0.620579
SERPINB5	8.28757e-06	0.6123	0.00013693	-0.707689						ADAD1	8.73012e-10	1.56835	6.73879e-09	0.649245
SLC6A7	0.00152496	0.60638	0.00890781	-0.721705						ADAM18	2.15411e-12	1.92837	3.22816e-11	0.947382
SLITRK5	1.64296e-07	0.656929	4.88795e-06	-0.60619						ADAM30	1.9194e-08	1.58881	1.07429e-07	0.667944
SSTR4	0.00991433	0.554368	0.0371787	-0.851083						ADAM7	1.78317e-07	1.66116	7.94519e-07	0.732194
TEX37	3.00033e-06	0.666273	5.78712e-05	-0.585815						ADAMTS15	7.74946e-09	1.54392	4.75676e-08	0.626602
TMEM151A	0.000169905	0.642713	0.00159677	-0.637753						ADAMTS18	1.18377e-10	1.59199	1.14164e-09	0.670835
TRAT1	1.49997e-14	1.56688	3.55692e-12	0.647899						ADAMTS7	1.92432e-08	1.88448	1.07667e-07	0.914164
TULP2	0.000777926	0.642095	0.00528393	-0.639141						ADAMTSL2	0.00272492	1.97303	0.0050205	0.980415
USH2A	5.29365e-06	0.527948	9.38234e-05	-0.921533						ADARB2	3.25461e-09	1.55331	2.18396e-08	0.635342
ZNF385B	2.98135e-05	0.651434	0.000388322	-0.61831						ADCY6	0.00113099	1.97475	0.00224376	0.981669
ZNF491	0.0045249	0.632856	0.020507	-0.660051						ADCY8	8.99404e-08	2.0062	4.30736e-07	1.00447
ZNF646	7.80035e-07	0.657817	1.87889e-05	-0.604241						ADH1A	2.23903e-05	1.96192	6.28667e-05	0.972266
										ADH6	8.84229e-13	1.62568	1.52985e-11	0.70104
										ADRA1B	7.36562e-06	1.9018	2.2823e-05	0.927366
										ADRB1	9.72957e-09	1.61914	5.82798e-08	0.69523
										ADRB3	1.01118e-07	1.58774	4.76207e-07	0.666978
										AFP	3.133e-06	1.57272	1.05604e-05	0.653265
										AGBL4	6.9444e-06	1.56121	2.16342e-05	0.642665
										AGTR2	8.22111e-08	1.58411	3.98214e-07	0.663674
										AGXT	1.03565e-05	1.50033	3.11101e-05	0.585281
										AGXT2	4.16894e-09	2.00651	2.72604e-08	1.00469
										AHRR	1.27467e-05	1.74121	3.7638e-05	0.80009
										AHSG	1.20278e-11	1.68363	1.50347e-10	0.751576
										AIFM3	4.62184e-05	1.64171	0.000122216	0.715201
										AIPL1	5.80447e-17	2.15265	3.55864e-15	1.10612
										AJAP1	1.45083e-10	1.6601	1.36811e-09	0.731273
										AKAP14	1.44893e-09	1.7078	1.05196e-08	0.772139
										AKAP3	6.67302e-06	1.61077	2.09058e-05	0.687747
										AKAP6	7.05036e-07	1.5687	2.725e-06	0.649567
										AKNAD1	9.43087e-08	1.64002	4.48064e-07	0.71371
										AKR1C4	3.43188e-06	1.75837	1.14764e-05	0.814236
										AKR1D1	0.000426986	1.6898	0.000927668	0.756855
										AKR1E2	1.45378e-08	1.59494	8.3424e-08	0.673506
										ALAS1	6.18976e-19	0.581339	8.18114e-17	-0.782549
										ALAS2	8.79088e-11	1.53511	8.85403e-10	0.618346
										ALDH3B2	8.66298e-13	1.64997	1.50367e-11	0.722436
										ALKBH4	3.40055e-11	2.42628	3.79736e-10	1.27875
										ALLC	0.0203548	1.52517	0.0313262	0.608974
										ALOX12B	5.57438e-08	2.19128	2.7976e-07	1.13178
										ALX1	3.41777e-07	1.85907	1.4258e-06	0.894585
										AMBN	2.87931e-05	1.69528	7.88267e-05	0.761527
										AMELY	2.54842e-05	1.59017	7.05465e-05	0.669183
										AMHR2	1.8757e-07	1.53776	8.3207e-07	0.620829
										ANGPT4	4.6028e-05	1.67799	0.000121772	0.746732
										ANKRD18A	2.15435e-09	1.59394	1.49995e-08	0.672599
										ANKRD30A	0.000108331	1.58604	0.000265437	0.665433
										ANKRD34C	3.9217e-06	1.6141	1.29665e-05	0.690727
										ANKRD36C	0.00233363	1.60463	0.00435933	0.682238
										ANKRD45	5.33252e-06	1.62801	1.71562e-05	0.703107
										ANKRD53	2.81165e-11	1.52767	3.20409e-10	0.611337
										ANKRD60	2.50441e-12	3.03106	3.67524e-11	1.59982
										ANKRD7	0.00292779	1.53756	0.00536424	0.620641
										ANO5	0.00157295	1.64968	0.0030354	0.722183
										ANO7	5.26084e-06	1.81975	1.69456e-05	0.863738
										ANXA3	2.58197e-05	1.93082	7.13649e-05	0.949213
										APBB1	3.27236e-10	1.96022	2.82326e-09	0.971013
										APCDD1L	8.06647e-06	1.91831	2.47992e-05	0.939834
										APELA	1.1999e-06	1.96292	4.4245e-06	0.973005
										APLN	2.7021e-07	1.95728	1.14964e-06	0.968847
										APOA5	2.08468e-14	2.16792	5.77586e-13	1.11631
										APOBEC2	2.48441e-10	1.58937	2.21332e-09	0.668458
										APOF	8.63284e-05	1.78421	0.000215988	0.835285
										APOH	2.97063e-09	1.67643	2.01435e-08	0.745396
										AQP4	4.57255e-13	1.82844	8.74643e-12	0.870616
										AQP5	0.00013241	1.69285	0.000319054	0.759454
										ARHGAP33	2.56894e-13	1.62383	5.26355e-12	0.699397
										ARHGAP36	6.71588e-10	2.22968	5.35842e-09	1.15684
										ARHGEF19	9.52886e-08	1.80529	4.52186e-07	0.852234
										ARHGEF38	7.19046e-05	1.65426	0.000183111	0.726184
										ARNT2	0.000470853	1.84407	0.0010122	0.882891
										ARPP21	1.78854e-14	2.00588	5.03318e-13	1.00423
										ARR3	2.8245e-09	2.12451	1.92498e-08	1.08713
										ARSI	8.11369e-05	1.5574	0.000204196	0.639136
										ART1	9.12929e-09	1.54676	5.50317e-08	0.629248
										ASB12	0.000825914	1.72856	0.00168602	0.789569
										ASB17	0.012622	1.50776	0.0203204	0.592405
										ASB4	4.39134e-17	1.84097	2.83237e-15	0.88047
										ASCL3	1.47198e-06	1.92164	5.33265e-06	0.942341
										ASCL5	0.00340756	1.52397	0.00616273	0.607831
										ASIC1	1.01118e-07	1.62635	4.76207e-07	0.701636
										ASIC4	0.000194087	1.54697	0.000452917	0.629445
										ASIP	0.00073845	1.65199	0.00152309	0.724202
										ASPDH	1.99275e-07	1.74317	8.76515e-07	0.801713
										ASPG	3.60705e-23	2.64073	2.76973e-20	1.40094
										ASS1	8.9333e-13	0.612598	1.54064e-11	-0.706987
										ASZ1	1.83431e-08	1.93141	1.03096e-07	0.949656
										ATOH1	3.38552e-07	1.55893	1.41393e-06	0.640554
										ATOX1	2.11249e-15	0.542064	8.07202e-14	-0.883464
										ATP13A5	1.23569e-07	1.60203	5.69301e-07	0.679906
										ATP1A2	5.39743e-11	1.95281	5.69594e-10	0.965555
										ATP1A4	6.93042e-14	1.75171	1.64827e-12	0.808765
										ATP1B2	4.39243e-05	1.76436	0.000116628	0.819146
										ATP2B3	2.71646e-13	1.59991	5.49597e-12	0.677993
										ATP6V0A4	6.23706e-05	1.7681	0.000160788	0.822198
										ATXN3L	5.54091e-06	1.80194	1.77417e-05	0.849552
										AVPR1B	0.00154666	1.96162	0.00298788	0.972043
										AWAT1	1.19413e-05	1.59567	3.54554e-05	0.674162
										AXDND1	8.42398e-07	1.5159	3.21279e-06	0.600179
										AZIN2	5.05386e-08	1.54961	2.55947e-07	0.631903
										B3GNT3	1.29254e-06	1.59161	4.7337e-06	0.670486
										B4GALNT2	1.81462e-12	1.58969	2.78409e-11	0.668748
										BAALC	7.79229e-09	1.96098	4.77786e-08	0.971572
										BAAT	5.2567e-07	1.6312	2.09968e-06	0.705933
										BARHL1	1.40235e-12	2.67781	2.25031e-11	1.42105
										BCHE	9.93064e-10	2.15638	7.53206e-09	1.10861
										BDNF	0.00279792	1.55893	0.00513855	0.640559
										BEAN1	8.28106e-05	1.53943	0.000208043	0.622393
										BEND2	2.02529e-06	1.50975	7.09646e-06	0.594312
										BEND7	3.39351e-07	1.6834	1.41689e-06	0.751379
										BEST2	0.000353846	1.97894	0.000781201	0.984729
										BHLHE23	0.0001082	1.51515	0.000265182	0.599461
										BHMT	1.96705e-05	2.15197	5.59019e-05	1.10566
										BLID	0.00135108	1.65388	0.00264011	0.725858
										BMP3	0.000195233	1.90437	0.00045513	0.929311
										BMP4	1.62759e-07	1.59964	7.31465e-07	0.677749
										BMP5	6.04293e-08	1.50994	3.00007e-07	0.594495
										BMP8A	2.86089e-06	1.50801	9.73861e-06	0.592643
										BMPER	0.00130169	1.52762	0.00255257	0.611282
										BMX	0.000852125	1.5713	0.00173382	0.651962
										BNC1	1.61725e-05	1.59421	4.692e-05	0.672844
										BNIPL	1.55628e-06	1.63025	5.6028e-06	0.705092
										BORA	7.78658e-17	0.654335	4.5328e-15	-0.6119
										BPIFC	0.000874787	1.67337	0.00177567	0.742757
										BRDT	1.63069e-05	1.61537	4.72263e-05	0.691863
										BRINP3	0.000528525	1.68454	0.00112478	0.752351
										BRS3	1.11513e-07	1.512	5.20159e-07	0.596455
										BSND	3.16753e-08	1.64296	1.68181e-07	0.716298
										BTBD16	0.00205251	1.89599	0.00388322	0.922951
										BTBD17	3.77693e-08	1.65723	1.96973e-07	0.728774
										BTC	2.40041e-07	1.8608	1.03411e-06	0.895923
										BTG4	0.000103722	1.64565	0.00025515	0.718658
										BTNL2	2.1528e-05	1.58298	6.06508e-05	0.662642
										BTNL3	4.81893e-16	1.68121	2.16449e-14	0.7495
										C10orf62	1.04808e-07	1.88332	4.91981e-07	0.91328
										C10orf99	3.44535e-09	1.54777	2.29382e-08	0.63019
										C11orf1	5.57804e-17	0.666258	3.49984e-15	-0.585847
										C11orf42	7.70911e-10	2.92406	6.05159e-09	1.54798
										C11orf86	2.53966e-15	2.62357	9.42075e-14	1.39153
										C11orf87	1.56502e-08	1.72214	8.93622e-08	0.784205
										C11orf97	0.000813015	1.52415	0.00166242	0.608
										C12orf56	5.16114e-06	2.18658	1.66713e-05	1.12868
										C14orf119	4.40918e-16	0.655201	2.00276e-14	-0.60999
										C16orf78	1.66469e-06	1.79218	5.95059e-06	0.841714
										C17orf98	1.93716e-05	1.96331	5.51301e-05	0.973289
										C19orf81	5.04307e-07	1.59828	2.02489e-06	0.676521
										C1QL1	3.36778e-09	1.53369	2.24961e-08	0.617008
										C1orf105	0.00224223	1.69126	0.00420859	0.758099
										C1orf116	1.56278e-07	1.51621	7.04495e-07	0.600474
										C1orf158	1.50477e-09	1.52489	1.08858e-08	0.608702
										C1orf159	2.15585e-06	1.60423	7.50499e-06	0.68188
										C1orf210	7.01269e-06	1.90511	2.18174e-05	0.929872
										C1orf68	8.78212e-13	1.82498	1.52107e-11	0.867881
										C1orf87	0.0100324	1.54278	0.0164811	0.625528
										C1orf94	2.27604e-08	1.65696	1.2526e-07	0.728542
										C20orf173	1.95132e-06	1.51976	6.85421e-06	0.603847
										C20orf85	0.00084987	1.89262	0.00172945	0.920382
										C21orf62	1.51237e-12	1.53013	2.39793e-11	0.613651
										C2orf80	0.000118176	1.53991	0.000287208	0.622844
										C3orf56	0.0138953	1.50928	0.0221602	0.593857
										C4BPB	3.87603e-05	1.70929	0.000103926	0.773398
										C4orf45	2.81597e-08	2.41897	1.5146e-07	1.27439
										C5orf34	7.33699e-17	0.600235	4.33366e-15	-0.736401
										C5orf47	4.39106e-06	1.52364	1.43739e-05	0.607527
										C6	1.48423e-07	1.77374	6.73036e-07	0.826793
										C6orf141	1.77024e-09	1.58726	1.2586e-08	0.666539
										C6orf15	3.45504e-09	1.61634	2.29842e-08	0.692729
										C7orf33	0.00655901	1.70968	0.0112074	0.773729
										C7orf57	0.000282879	1.54657	0.000638909	0.629077
										C8orf34	5.7804e-07	1.52306	2.28341e-06	0.606973
										C8orf48	8.92161e-07	1.68809	3.38207e-06	0.755389
										C9	4.80411e-07	1.84774	1.93763e-06	0.885765
										C9orf116	2.38943e-09	1.65906	1.65221e-08	0.730364
										C9orf152	5.86332e-06	1.90979	1.86298e-05	0.933411
										CA11	7.01631e-07	1.73947	2.71509e-06	0.798649
										CA5A	9.82766e-06	1.74614	2.96762e-05	0.804167
										CABP1	4.28375e-06	1.53355	1.40513e-05	0.616874
										CABP5	5.37167e-07	2.10009	2.14045e-06	1.07045
										CABS1	5.08859e-06	1.95928	1.64535e-05	0.970321
										CACNA1B	9.75651e-09	1.69948	5.84195e-08	0.765091
										CACNA1F	0.000132679	1.69655	0.000319606	0.7626
										CACNG3	6.57092e-08	1.51514	3.24125e-07	0.599451
										CACNG4	1.40688e-10	1.68627	1.33447e-09	0.753838
										CADM2	3.7782e-14	1.70606	9.84224e-13	0.770672
										CAGE1	3.17438e-05	1.6932	8.62604e-05	0.759756
										CALCB	1.23941e-08	1.75933	7.22021e-08	0.815026
										CALN1	1.56276e-07	1.70517	7.04495e-07	0.769917
										CAMKV	1.71156e-07	1.79818	7.66211e-07	0.846534
										CAP2	2.19853e-07	1.62979	9.55818e-07	0.704682
										CAPZA3	9.12797e-05	1.74306	0.000227333	0.801626
										CARD10	1.15936e-06	1.53498	4.29368e-06	0.618218
										CARD18	5.86513e-07	1.65552	2.31292e-06	0.727282
										CARTPT	6.14425e-10	2.12017	4.95628e-09	1.08418
										CATSPER1	4.37295e-07	1.91941	1.78065e-06	0.940665
										CATSPERB	7.32949e-09	1.5668	4.51444e-08	0.647824
										CATSPERD	2.27129e-06	1.85293	7.87625e-06	0.889812
										CBLC	7.02325e-15	2.04531	2.29253e-13	1.03232
										CBLN1	0.00168651	1.50582	0.00323711	0.590551
										CBLN4	4.46792e-11	1.77765	4.8223e-10	0.829971
										CCDC158	2.48815e-12	1.88354	3.65737e-11	0.913444
										CCDC159	5.9189e-05	1.58389	0.000153124	0.663476
										CCDC168	1.17287e-12	2.19251	1.94195e-11	1.13258
										CCDC169	1.49898e-11	1.71397	1.83392e-10	0.777339
										CCDC172	6.72548e-05	1.57193	0.000172222	0.652533
										CCDC177	9.58204e-08	1.97499	4.54576e-07	0.981843
										CCDC24	1.56892e-08	1.86582	8.95143e-08	0.899807
										CCDC54	0.000478763	1.87237	0.00102729	0.904864
										CCDC70	3.47994e-06	1.50329	1.16107e-05	0.588124
										CCDC83	1.28386e-05	1.95843	3.78885e-05	0.969696
										CCIN	9.56619e-07	2.45186	3.60409e-06	1.29387
										CCKAR	7.43442e-07	1.7332	2.85973e-06	0.793439
										CCKBR	5.41195e-08	1.53376	2.72711e-07	0.617077
										CCL16	3.42751e-07	1.74874	1.42887e-06	0.806319
										CCL25	4.13704e-10	2.44787	3.48277e-09	1.29153
										CCL26	3.04151e-06	1.67206	1.02969e-05	0.741631
										CCL7	6.70123e-09	1.7986	4.15725e-08	0.846874
										CCNA1	0.000424195	1.89791	0.000922215	0.924411
										CCNB1	1.19059e-17	0.633342	9.41092e-16	-0.658942
										CCNB3	0.00228681	1.61555	0.0042818	0.692028
										CD177	8.56955e-08	1.53482	4.1323e-07	0.618073
										CD1B	0.00175499	1.57437	0.00335924	0.654776
										CD300LF	1.28752e-11	0.625966	1.60195e-10	-0.675844
										CDA	0.00101247	1.89858	0.00202557	0.924922
										CDC14C	0.000151379	1.88425	0.000359974	0.91399
										CDH16	1.71182e-06	2.6013	6.10418e-06	1.37923
										CDH19	2.11603e-08	1.59949	1.17335e-07	0.677613
										CDH20	1.13014e-10	1.68813	1.09846e-09	0.755428
										CDH24	9.10089e-18	1.5052	7.52573e-16	0.58996
										CDH26	3.01618e-10	1.52343	2.62613e-09	0.607319
										CDH6	2.42894e-14	1.58472	6.58263e-13	0.664225
										CDH7	6.19329e-10	1.7534	4.98338e-09	0.810152
										CDH8	2.25591e-09	1.59417	1.56391e-08	0.672804
										CDK15	9.53621e-10	1.63959	7.27396e-09	0.713332
										CDK5	0.000125244	1.58896	0.000303056	0.668086
										CDKL5	3.50567e-08	1.59377	1.84254e-07	0.672442
										CDKN3	1.21234e-18	0.640768	1.42693e-16	-0.642126
										CDRT15L2	1.67962e-11	2.4765	2.02723e-10	1.30831
										CDSN	3.10874e-10	1.66168	2.70234e-09	0.732644
										CDY1	6.41054e-05	2.08765	0.000164812	1.06188
										CELF3	1.16447e-15	1.52408	4.80231e-14	0.607942
										CENPE	5.82394e-08	0.656125	2.90656e-07	-0.607958
										CES4A	0.00342691	1.53268	0.00619426	0.616054
										CES5A	0.000138114	1.56915	0.000331215	0.649984
										CETN2	8.31949e-18	0.606817	7.06062e-16	-0.720667
										CFC1	2.03e-06	1.57694	7.11138e-06	0.657129
										CFHR4	0.000577045	1.99544	0.00121903	0.996709
										CFHR5	0.00809784	1.698	0.0135976	0.763835
										CHAC2	9.09543e-10	0.612645	6.98227e-09	-0.706876
										CHM	3.31558e-12	0.663296	4.7231e-11	-0.592276
										CHMP4C	0.000138687	1.64049	0.000332482	0.714123
										CHP2	1.8005e-07	1.82644	8.01356e-07	0.86903
										CHRD	3.41926e-07	1.60122	1.4258e-06	0.679174
										CHRDL2	9.1451e-05	1.60784	0.000227704	0.685125
										CHRM1	0.000481616	1.54108	0.001033	0.623945
										CHRM3	1.90262e-11	1.5574	2.27089e-10	0.639143
										CHRNA4	9.8207e-10	1.67475	7.4592e-09	0.743943
										CHRNA6	0.00264213	1.5856	0.00487798	0.665025
										CHRNB3	2.17098e-06	1.59742	7.5544e-06	0.675741
										CHST13	6.15659e-10	1.60102	4.96127e-09	0.678992
										CHST6	1.62527e-06	1.87329	5.82646e-06	0.905573
										CHST9	2.79552e-07	1.86737	1.18719e-06	0.901011
										CHSY3	0.000340563	1.80177	0.000755688	0.849411
										CIB3	1.74271e-12	1.73204	2.69686e-11	0.792469
										CIB4	0.00817344	1.81891	0.013706	0.863074
										CITED1	5.18329e-06	2.04879	1.67261e-05	1.03477
										CLCA2	1.06308e-11	1.9848	1.34978e-10	0.988996
										CLCN1	1.9625e-05	1.97274	5.57922e-05	0.980197
										CLDN10	3.36987e-06	1.74655	1.12942e-05	0.804511
										CLDN8	8.79608e-05	1.62439	0.000219528	0.6999
										CLEC12B	2.25781e-08	1.71116	1.24387e-07	0.774977
										CLEC3A	2.06868e-06	1.82551	7.23903e-06	0.868303
										CLEC4C	1.88855e-10	1.5694	1.73422e-09	0.650214
										CLIC3	2.53934e-06	1.5581	8.71972e-06	0.639788
										CLK2	6.7425e-15	0.654347	2.2371e-13	-0.611873
										CLN3	2.4219e-08	1.62941	1.32249e-07	0.704351
										CLPS	2.71328e-05	1.54083	7.46869e-05	0.623708
										CLRN1	5.63045e-10	1.8677	4.59033e-09	0.90126
										CMC1	4.94152e-30	0.507729	7.9682e-26	-0.97787
										CMC2	1.81598e-16	0.661153	9.32569e-15	-0.596943
										CMC4	3.64739e-16	0.638732	1.69493e-14	-0.646718
										CMTM2	0.000633588	1.5827	0.00132602	0.66239
										CNBD1	4.66914e-08	1.75285	2.38337e-07	0.809701
										CNEP1R1	4.47529e-14	0.644976	1.13823e-12	-0.632682
										CNGA1	0.000951912	1.53299	0.00191654	0.616351
										CNGA3	4.30429e-07	2.15457	1.75535e-06	1.1074
										CNGB3	4.74376e-08	1.716	2.4138e-07	0.779051
										CNNM1	6.49044e-05	1.55429	0.000166733	0.63626
										CNOT10	4.55875e-08	0.652381	2.33696e-07	-0.616213
										CNPY1	2.48155e-05	1.55298	6.8869e-05	0.635038
										CNTD1	0.000465445	1.56575	0.00100204	0.646851
										CNTN2	7.62827e-05	1.54922	0.000193163	0.631539
										CNTN4	1.04834e-07	1.62188	4.91981e-07	0.697668
										CNTN5	2.14947e-11	1.56668	2.51161e-10	0.647711
										COL17A1	0.000155635	1.74966	0.000369332	0.807072
										COL19A1	9.97391e-09	1.72849	5.95003e-08	0.789516
										COL23A1	0.00834624	1.61702	0.0139841	0.693342
										COL24A1	9.96035e-06	1.56538	3.00375e-05	0.646511
										COL2A1	3.50466e-09	1.56186	2.32946e-08	0.643268
										COL4A6	2.84535e-05	1.51459	7.79233e-05	0.598925
										COL6A5	6.95203e-12	1.90838	9.21887e-11	0.932351
										COL9A1	3.48155e-16	1.84114	1.62724e-14	0.880598
										COLEC10	8.11467e-05	1.90295	0.000204196	0.92824
										COX7B2	0.00321816	1.74663	0.00585104	0.804572
										CPA1	0.0220686	1.59763	0.0337209	0.675935
										CPA4	7.46475e-08	1.89213	3.6553e-07	0.920014
										CPB1	0.000569747	1.67997	0.0012044	0.748438
										CPN1	0.000447569	2.15685	0.000967045	1.10893
										CPNE4	1.14189e-11	1.71408	1.43516e-10	0.777437
										CPNE9	2.09877e-16	1.66683	1.05102e-14	0.737106
										CPO	4.92225e-08	1.75124	2.49757e-07	0.808375
										CPVL	1.93399e-12	0.604715	2.93165e-11	-0.725673
										CPXCR1	1.26305e-10	1.83933	1.21231e-09	0.879183
										CRB1	2.88694e-09	1.76027	1.96256e-08	0.815797
										CRB2	0.00220008	1.60147	0.00414153	0.679393
										CRCT1	1.52691e-08	1.85227	8.73508e-08	0.889298
										CREB5	0.00926331	1.67587	0.0153453	0.74491
										CRHR1	2.9537e-09	1.6651	2.00372e-08	0.735611
										CRIP2	0.0031963	1.55018	0.00581326	0.632432
										CRISP1	6.66577e-09	1.75451	4.13885e-08	0.81107
										CRISP2	0.000168322	1.84127	0.000397045	0.8807
										CRISP3	2.07862e-05	1.58149	5.87619e-05	0.661281
										CRNN	6.0177e-05	1.80942	0.000155456	0.85553
										CRP	7.37476e-12	1.52314	9.70759e-11	0.60705
										CRX	2.60859e-05	1.54125	7.20637e-05	0.624104
										CRYAA	0.000649265	1.56333	0.00135554	0.644623
										CRYBA1	0.00197337	1.6878	0.00374404	0.755144
										CRYBA2	0.000766688	1.55534	0.00157529	0.637234
										CRYGA	0.000142182	1.99978	0.00033996	0.999843
										CRYGB	3.07246e-09	2.53436	2.07469e-08	1.34162
										CRYGN	9.78194e-08	1.83269	4.62427e-07	0.873962
										CSDC2	9.57004e-06	1.71484	2.89634e-05	0.778078
										CSHL1	9.57877e-12	1.52148	1.22585e-10	0.605475
										CSMD1	1.05248e-10	1.54234	1.02981e-09	0.625124
										CSMD3	0.00184173	1.72135	0.00351247	0.783537
										CSN1S1	0.000322197	1.68662	0.000719488	0.754139
										CSN3	4.3881e-05	2.09355	0.000116532	1.06595
										CSRNP3	2.64261e-12	1.5676	3.8563e-11	0.64856
										CSRP3	0.00090251	1.53807	0.00182712	0.621119
										CST1	7.79285e-05	1.58255	0.000196835	0.662247
										CST8	2.06301e-06	2.48698	7.22389e-06	1.31439
										CST9L	2.78336e-05	2.01965	7.64334e-05	1.01411
										CT55	5.90874e-06	1.63447	1.87502e-05	0.708824
										CTDP1	1.06599e-13	1.75323	2.38077e-12	0.810015
										CTF1	1.12605e-09	1.90514	8.42188e-09	0.929897
										CTNNA2	7.95116e-07	1.56325	3.0423e-06	0.644545
										CTNNA3	5.56977e-11	1.54443	5.85861e-10	0.627072
										CTXN1	5.38253e-06	1.54449	1.72964e-05	0.62713
										CWH43	3.43171e-08	1.78652	1.80719e-07	0.837153
										CXCR1	0.000231271	2.05924	0.000531308	1.04211
										CYB5R1	4.26919e-07	1.5417	1.7428e-06	0.624518
										CYLC1	2.20651e-10	1.70763	1.99328e-09	0.771993
										CYLC2	0.00043568	1.53731	0.000944325	0.620412
										CYP11B2	3.20501e-13	2.54926	6.38823e-12	1.35008
										CYP17A1	1.65786e-06	1.63946	5.92749e-06	0.713218
										CYP19A1	7.71226e-10	1.61876	6.05159e-09	0.694885
										CYP2A13	4.19072e-09	3.57634	2.73585e-08	1.83849
										CYP2C9	5.98315e-13	1.73755	1.09634e-11	0.797052
										CYP3A43	2.78539e-08	1.60463	1.50065e-07	0.682243
										CYP4B1	2.998e-10	1.91086	2.61312e-09	0.934223
										CYP7A1	1.48674e-05	1.7892	4.34147e-05	0.839317
										CYP8B1	0.000170977	1.50518	0.000402835	0.589933
										CYS1	0.00108497	1.6698	0.00215935	0.739675
										DACH2	0.00881349	1.53075	0.0146664	0.614237
										DAO	5.66291e-09	1.74729	3.5872e-08	0.80512
										DCAF12L1	2.8153e-08	1.62775	1.5146e-07	0.702878
										DCAF12L2	0.0004505	1.5002	0.000972859	0.585157
										DCD	9.19127e-13	2.77001	1.56835e-11	1.46989
										DCDC2B	1.17829e-05	1.76236	3.50357e-05	0.817505
										DCX	5.52252e-12	1.69252	7.45194e-11	0.759176
										DDO	1.36555e-13	1.51554	3.00402e-12	0.599832
										DDX4	0.00893842	2.03479	0.0148574	1.02488
										DDX53	1.26221e-06	1.72352	4.63267e-06	0.785358
										DEFA4	5.82254e-07	1.64393	2.29781e-06	0.717152
										DEFA5	2.32026e-05	1.50623	6.4865e-05	0.590941
										DEFB114	0.0169167	1.68976	0.0264914	0.756822
										DEFB119	1.12715e-11	1.57615	1.41995e-10	0.656407
										DEFB121	1.66623e-08	1.73887	9.44468e-08	0.798149
										DEFB123	6.02396e-07	1.82437	2.36918e-06	0.8674
										DEFB126	4.67924e-10	1.88936	3.89338e-09	0.917898
										DEFB129	3.44916e-08	1.75983	1.81567e-07	0.815434
										DEFB132	1.91203e-05	1.95424	5.4463e-05	0.966606
										DEGS2	1.48833e-06	1.62422	5.38303e-06	0.699751
										DENND4A	3.72406e-14	0.649233	9.74846e-13	-0.623192
										DESI1	1.40048e-17	0.652968	1.08571e-15	-0.614916
										DHDH	4.18714e-05	1.58252	0.000111526	0.662228
										DHRS2	1.17391e-07	1.51313	5.43791e-07	0.59754
										DIO1	1.89776e-06	1.63699	6.692e-06	0.711045
										DIRAS1	7.94352e-10	1.71172	6.2119e-09	0.775448
										DIRAS3	4.10987e-05	1.71842	0.000109685	0.781085
										DISP2	0.000103312	1.60534	0.000254246	0.682882
										DKK1	0.000381122	1.52131	0.000836248	0.605314
										DLEC1	6.11587e-05	1.54091	0.00015789	0.623782
										DLEU7	4.98091e-05	1.87612	0.000130767	0.90775
										DLGAP5	1.47422e-15	0.615537	5.86958e-14	-0.700082
										DLL4	0.000125169	1.50492	0.000302918	0.589683
										DLX2	1.47915e-05	1.53844	4.32088e-05	0.621471
										DLX3	5.7527e-06	1.68213	1.83258e-05	0.750289
										DLX6	1.26069e-08	1.66309	7.33353e-08	0.733868
										DMBX1	0.00030276	1.61253	0.000679471	0.689328
										DMGDH	4.88353e-08	1.57116	2.481e-07	0.65183
										DNAH11	9.02481e-08	1.66805	4.31968e-07	0.738164
										DNAH12	7.72405e-08	1.52001	3.76854e-07	0.604078
										DNAJB8	1.11239e-15	1.69274	4.64698e-14	0.759357
										DNASE1L2	1.72818e-07	1.65499	7.72794e-07	0.726822
										DOC2A	9.83781e-07	1.73649	3.69778e-06	0.796171
										DPP10	5.87066e-08	1.67363	2.92897e-07	0.742983
										DPPA2	0.000293082	1.79041	0.000659773	0.840293
										DPPA5	0.00177794	1.63127	0.00340047	0.705992
										DRC1	1.13011e-06	1.82512	4.19403e-06	0.867993
										DRD1	2.28225e-08	1.64315	1.25559e-07	0.716466
										DRD3	1.18374e-10	1.91456	1.14164e-09	0.937011
										DRD4	1.78633e-10	2.49416	1.65927e-09	1.31855
										DSC1	0.000546018	1.80406	0.00115834	0.851246
										DSC3	6.33466e-08	1.54702	3.13236e-07	0.629496
										DSCAM	4.99732e-10	1.62398	4.12193e-09	0.699537
										DSG1	1.05814e-08	1.96977	6.27527e-08	0.978028
										DSG3	3.52442e-08	1.6592	1.85178e-07	0.730487
										DSG4	1.12768e-06	1.989	4.18595e-06	0.99204
										DUOX2	4.83167e-05	1.58588	0.000127165	0.665283
										DUOXA2	4.9039e-12	1.57718	6.69564e-11	0.657349
										DUSP26	3.47969e-05	1.50424	9.416e-05	0.589032
										DYDC1	0.0100548	1.5114	0.0165122	0.595887
										DYDC2	8.3496e-07	1.87243	3.18668e-06	0.904913
										EBF2	4.57448e-09	1.58183	2.96239e-08	0.661598
										EBLN2	6.29282e-14	0.645288	1.5145e-12	-0.631985
										ECT2	1.06923e-18	0.654968	1.31613e-16	-0.610505
										EDA2R	0.00156589	1.56131	0.00302369	0.642756
										EDARADD	4.74599e-08	2.25034	2.41417e-07	1.17014
										EDDM3A	1.04147e-09	1.66628	7.85856e-09	0.736631
										EDEM1	1.26142e-15	0.607912	5.13648e-14	-0.718066
										EDN3	4.7858e-09	1.57867	3.08314e-08	0.658708
										EFCC1	8.59063e-06	1.54348	2.62058e-05	0.626182
										EFHC2	0.000205621	1.52158	0.000476795	0.605569
										EFHD1	4.63236e-05	1.93567	0.000122454	0.952834
										EGF	0.000410132	1.61341	0.000893579	0.690109
										ELANE	3.57996e-05	1.62743	9.6614e-05	0.702594
										ELAVL3	1.88046e-07	1.63602	8.33948e-07	0.710188
										ELF5	5.46574e-11	1.68237	5.76423e-10	0.750491
										ELMOD3	5.70282e-06	1.90343	1.81851e-05	0.928603
										ELOVL2	5.10664e-13	1.84106	9.59727e-12	0.880541
										ELOVL3	5.08884e-07	2.16619	2.04071e-06	1.11516
										EMILIN1	2.19835e-09	2.27038	1.5286e-08	1.18293
										EMILIN3	2.00643e-05	2.16253	5.69408e-05	1.11272
										ENAM	5.32719e-08	1.57933	2.68776e-07	0.659308
										ENPP6	0.0017883	1.55586	0.00341907	0.637711
										ENTHD1	6.53668e-08	1.59755	3.22731e-07	0.675863
										ENTPD2	9.51656e-09	1.54378	5.71313e-08	0.626467
										ENTPD3	6.84901e-07	1.58517	2.65673e-06	0.664638
										EPB42	7.70359e-05	1.60505	0.000194856	0.68262
										EPHA6	7.62e-12	2.13604	9.99776e-11	1.09494
										EPHA7	3.92627e-09	1.69894	2.57991e-08	0.764631
										EPS8L3	4.09418e-07	1.67826	1.67645e-06	0.746962
										EPX	8.86943e-06	1.9143	2.69848e-05	0.93682
										EQTN	5.50883e-13	1.80473	1.02457e-11	0.851785
										ERBB4	6.30471e-10	1.5322	5.06544e-09	0.615609
										EREG	1.36298e-09	1.57223	9.94932e-09	0.652813
										ERICH6	0.000311325	1.60708	0.000696659	0.684445
										ERVMER34-1	0.000389107	1.65239	0.000851453	0.724552
										ESRRB	1.72093e-06	1.61956	6.13411e-06	0.695603
										ESRRG	1.56991e-05	1.52565	4.56533e-05	0.609427
										ESX1	2.91595e-05	1.689	7.97409e-05	0.756167
										ESYT3	1.62816e-12	2.00134	2.55526e-11	1.00096
										ETNK2	1.1898e-08	1.69736	6.97148e-08	0.763297
										ETNPPL	6.8427e-05	2.01154	0.000174835	1.0083
										EXOC3L4	5.07154e-13	1.65556	9.55357e-12	0.727321
										EXOC5	2.22485e-25	0.615952	5.97928e-22	-0.699111
										EXTL1	4.3812e-06	1.51033	1.43446e-05	0.594861
										EYA4	3.90384e-09	1.88463	2.56637e-08	0.914278
										F11	6.99783e-12	1.9271	9.25677e-11	0.946431
										F13B	8.56928e-08	1.65437	4.1323e-07	0.72628
										F2	2.5549e-08	2.64122	1.38807e-07	1.4012
										F9	1.12275e-08	1.79691	6.6171e-08	0.845518
										FAAH	4.53801e-11	1.96954	4.89141e-10	0.977859
										FABP1	3.77699e-08	1.51892	1.96973e-07	0.603048
										FAM151A	0.000294133	1.85343	0.000661769	0.890198
										FAM160A1	3.8689e-07	1.50869	1.59514e-06	0.593297
										FAM163A	7.83604e-06	1.65752	2.41645e-05	0.72903
										FAM171A2	5.56404e-10	1.66312	4.54509e-09	0.733896
										FAM181A	4.50602e-07	1.58769	1.83116e-06	0.666933
										FAM186A	1.81882e-11	2.03455	2.18542e-10	1.02471
										FAM205A	1.62258e-06	1.80145	5.81813e-06	0.849155
										FAM229A	4.30178e-11	1.50115	4.66484e-10	0.586065
										FAM43B	1.70789e-05	1.51699	4.92395e-05	0.601207
										FAM47B	0.00179363	1.55572	0.00342843	0.63758
										FAM47C	0.0048675	1.56384	0.00851346	0.645092
										FAM47E	2.82008e-06	1.69814	9.61799e-06	0.763953
										FAM71C	0.00328729	1.51765	0.00596126	0.601835
										FAM71E2	7.06734e-11	1.5576	7.27255e-10	0.639327
										FAM81B	2.4697e-07	1.9079	1.06112e-06	0.931984
										FAM83A	1.36412e-14	1.6897	4.01395e-13	0.756769
										FAM83B	3.91456e-06	1.52654	1.29455e-05	0.610264
										FAM83E	6.15574e-07	1.69869	2.41329e-06	0.764424
										FAM90A1	2.13577e-05	1.51709	6.01992e-05	0.601308
										FBN2	2.45328e-06	1.53997	8.4456e-06	0.622905
										FBN3	6.34315e-06	1.53315	1.99666e-05	0.616495
										FBP2	4.7063e-08	2.23896	2.40004e-07	1.16283
										FBXO27	9.87727e-10	1.76183	7.49864e-09	0.817076
										FBXO39	6.67388e-08	2.13703	3.28946e-07	1.09561
										FCAR	8.13585e-12	1.70449	1.05884e-10	0.769341
										FDX1	1.30652e-20	0.646566	3.76207e-18	-0.629131
										FER1L5	1.48156e-06	1.55207	5.36384e-06	0.634195
										FERD3L	0.000157826	1.66499	0.000374091	0.735515
										FFAR2	1.35529e-05	1.90785	3.98796e-05	0.931946
										FGA	0.00172164	1.55018	0.00329943	0.632431
										FGD6	3.03482e-08	0.663249	1.61934e-07	-0.592377
										FGF1	2.93869e-08	1.76317	1.57386e-07	0.818168
										FGF10	1.91128e-06	1.70225	6.73353e-06	0.767446
										FGF16	8.85343e-06	1.94159	2.69522e-05	0.957237
										FGF19	3.7036e-08	2.02045	1.93521e-07	1.01468
										FGF2	2.09591e-07	1.55074	9.16142e-07	0.632961
										FGF21	1.63351e-16	2.31189	8.49688e-15	1.20907
										FGF5	2.18199e-07	1.55521	9.49402e-07	0.637108
										FHL5	9.18004e-09	1.6527	5.5317e-08	0.724823
										FIGLA	1.97238e-05	2.0503	5.60433e-05	1.03584
										FKBP10	0.00011908	1.51641	0.000289196	0.600664
										FLG	5.21045e-07	1.74781	2.08431e-06	0.805548
										FMN2	1.51157e-14	1.73296	4.37595e-13	0.793238
										FMR1NB	0.000595511	1.5448	0.00125328	0.627419
										FNDC4	0.0018781	1.64503	0.0035759	0.718112
										FNDC8	2.86743e-06	1.51228	9.75677e-06	0.596729
										FOXA1	2.21701e-09	1.90793	1.54092e-08	0.932006
										FOXA3	8.15537e-07	1.97124	3.1155e-06	0.979101
										FOXB1	0.00107281	1.74729	0.00213753	0.805121
										FOXC2	1.1206e-19	1.94395	2.03031e-17	0.958992
										FOXD3	4.46032e-10	1.91336	3.7285e-09	0.936106
										FOXE1	9.44913e-07	1.61988	3.56415e-06	0.695885
										FOXE3	2.47438e-08	1.65075	1.3481e-07	0.723119
										FOXF2	8.18004e-05	1.69137	0.000205713	0.758194
										FOXI1	5.85249e-06	1.90022	1.86063e-05	0.92617
										FOXJ1	3.64887e-11	1.746	4.05518e-10	0.80405
										FOXL1	4.4593e-14	1.99331	1.13596e-12	0.995164
										FOXN1	4.17796e-08	1.76847	2.16137e-07	0.8225
										FOXR1	0.000225485	1.6063	0.000519347	0.683741
										FRAS1	5.33e-11	1.72915	5.64322e-10	0.790061
										FREM2	4.14856e-05	1.80155	0.000110608	0.849241
										FRMD1	0.000599734	1.77002	0.00126052	0.823768
										FSCB	4.18092e-06	1.92707	1.37558e-05	0.946408
										FSHB	4.18771e-09	2.04096	2.73498e-08	1.02925
										FSHR	1.16785e-09	2.40527	8.68618e-09	1.2662
										FSIP1	1.76967e-06	1.63973	6.28321e-06	0.713456
										FSTL3	2.23748e-07	1.59184	9.70428e-07	0.670697
										FSTL4	3.5751e-09	1.70031	2.37041e-08	0.7658
										FTHL17	4.20025e-06	1.97168	1.38082e-05	0.979425
										FUT2	2.43866e-12	1.54574	3.60434e-11	0.628294
										FUT9	7.08285e-10	2.0547	5.61233e-09	1.03893
										FXYD3	5.55294e-06	1.50548	1.77767e-05	0.590227
										FZD9	4.24683e-05	1.50109	0.000113022	0.586013
										GAB4	3.11346e-06	1.63213	1.05052e-05	0.706758
										GABRA1	2.20959e-08	1.7209	1.21978e-07	0.783163
										GABRA2	1.09792e-09	1.64798	8.24206e-09	0.720701
										GABRA3	0.000858096	1.63002	0.00174509	0.704893
										GABRB1	2.30643e-11	1.74636	2.67948e-10	0.80435
										GABRB3	7.15251e-13	1.67958	1.2702e-11	0.748098
										GABRG2	1.42588e-07	1.59488	6.48767e-07	0.673447
										GABRG3	1.35718e-12	1.94002	2.19504e-11	0.956071
										GABRQ	2.2053e-11	1.75459	2.56568e-10	0.811135
										GABRR1	0.000162504	1.68819	0.000384332	0.755474
										GABRR3	1.85725e-08	1.93837	1.04313e-07	0.954846
										GAD1	9.62788e-08	1.54137	4.56482e-07	0.624212
										GAD2	3.94106e-08	1.61348	2.05131e-07	0.69018
										GADL1	0.00553096	1.58655	0.00956017	0.66589
										GAL3ST3	1.10968e-09	1.93005	8.32647e-09	0.948637
										GALNT8	0.00118776	1.54341	0.00234656	0.626125
										GALNTL5	6.01427e-05	1.69595	0.000155392	0.762097
										GALNTL6	0.000330511	1.50778	0.000735543	0.592424
										GALP	0.00225166	1.6633	0.0042245	0.734044
										GALR1	1.66919e-06	1.67167	5.96272e-06	0.741292
										GALR3	2.00971e-11	2.40373	2.37411e-10	1.26528
										GAPDHS	1.06746e-05	1.59553	3.19714e-05	0.674038
										GATA5	1.30291e-08	1.69277	7.5546e-08	0.759385
										GC	9.55115e-10	2.16222	7.28191e-09	1.11251
										GCK	5.1701e-06	1.67118	1.66892e-05	0.740867
										GCM1	0.000536427	1.68244	0.00114039	0.750553
										GDAP1L1	9.09144e-06	1.50805	2.76394e-05	0.592687
										GDF10	6.35023e-08	2.19492	3.1391e-07	1.13417
										GDF9	7.87509e-07	1.75994	3.01605e-06	0.815526
										GDNF	3.69114e-06	1.59681	1.2267e-05	0.675193
										GEMIN5	1.0641e-16	0.660434	5.9786e-15	-0.598513
										GFAP	3.31569e-12	1.6077	4.7231e-11	0.685
										GFRA4	5.41023e-16	1.82771	2.39014e-14	0.870041
										GGT5	6.81568e-06	1.98528	2.1299e-05	0.989339
										GGT6	0.00426468	1.52862	0.00753705	0.612226
										GGT7	3.56387e-15	2.24945	1.26025e-13	1.16957
										GGTLC2	4.34243e-05	1.53009	0.000115414	0.613617
										GH1	2.49858e-07	1.53102	1.07182e-06	0.614497
										GH2	3.46546e-10	2.17978	2.96764e-09	1.12418
										GHRHR	4.8812e-09	1.55641	3.13833e-08	0.638222
										GIMAP2	4.68207e-12	0.636297	6.43087e-11	-0.652227
										GJA5	4.59573e-08	1.64612	2.35108e-07	0.719072
										GJA8	1.22172e-14	1.70585	3.64818e-13	0.770493
										GJB5	2.50737e-05	1.57388	6.95159e-05	0.654321
										GJB6	1.19098e-08	2.00348	6.97584e-08	1.00251
										GJC2	6.85658e-14	1.76732	1.63312e-12	0.821561
										GJD4	3.23652e-06	2.57479	1.08886e-05	1.36446
										GKN1	2.4683e-06	2.36107	8.49186e-06	1.23944
										GKN2	4.7068e-07	1.93666	1.90553e-06	0.953572
										GLI1	4.52902e-12	2.08507	6.23765e-11	1.0601
										GLI2	2.38304e-08	1.56833	1.30392e-07	0.649225
										GLIPR1L1	7.66361e-09	1.53481	4.71124e-08	0.618064
										GLOD5	1.74271e-12	1.70989	2.69686e-11	0.773903
										GLP2R	0.00871997	1.72583	0.0145378	0.787287
										GLRA3	5.66444e-10	1.7096	4.6131e-09	0.77366
										GLRB	1.16113e-12	1.849	1.92823e-11	0.886748
										GMNC	0.0103299	1.52254	0.0169295	0.606484
										GNAT3	1.13347e-10	2.06119	1.09987e-09	1.04348
										GNB3	4.62381e-09	1.87898	2.98884e-08	0.909953
										GNGT1	7.68389e-09	2.26854	4.71898e-08	1.18176
										GOLGA6A	0.000823907	1.56514	0.00168256	0.646291
										GOLGA6L2	0.00159744	1.73131	0.00307897	0.791863
										GPC4	1.35506e-09	1.54425	9.9005e-09	0.626908
										GPC5	2.9652e-06	1.65816	1.0064e-05	0.729581
										GPHA2	1.13521e-07	1.58467	5.28444e-07	0.664187
										GPN3	6.91282e-17	0.574479	4.14384e-15	-0.799674
										GPR12	4.44072e-12	1.59485	6.14649e-11	0.673423
										GPR135	2.91666e-05	1.54879	7.97409e-05	0.631145
										GPR137	1.00777e-10	1.76994	9.93292e-10	0.823701
										GPR143	0.00107311	1.68681	0.00213787	0.754294
										GPR15	6.00183e-05	2.06453	0.00015512	1.04581
										GPR158	1.11869e-05	1.63613	3.34177e-05	0.71029
										GPR162	1.27939e-06	2.02392	4.68867e-06	1.01716
										GPR26	2.97992e-10	1.70734	2.60158e-09	0.771749
										GPR3	2.98646e-08	1.87503	1.59618e-07	0.906917
										GPR31	1.87449e-13	3.02975	4.00876e-12	1.5992
										GPR32	1.45718e-05	1.56463	4.26212e-05	0.645818
										GPR35	6.73149e-06	1.60426	2.10645e-05	0.681904
										GPR37	0.000337622	1.92679	0.000749987	0.946199
										GPR61	0.000137341	1.50082	0.000329557	0.585753
										GPRC6A	1.87898e-05	1.55159	5.36449e-05	0.633747
										GPRIN1	9.31471e-07	1.55085	3.52085e-06	0.633059
										GPX5	1.60258e-15	1.98689	6.34928e-14	0.990515
										GRAP2	5.98196e-06	1.78424	1.89619e-05	0.835314
										GRB14	0.00139828	1.62052	0.00272375	0.696454
										GREM2	0.000265963	1.55068	0.000603955	0.632897
										GRHL3	0.00071218	1.74221	0.00147302	0.800916
										GRIA2	1.0868e-07	1.63699	5.07967e-07	0.711049
										GRIA4	9.308e-09	1.69161	5.5963e-08	0.758399
										GRID2	1.7213e-07	1.90102	7.69929e-07	0.926777
										GRIK2	8.79981e-14	1.86802	2.02132e-12	0.901512
										GRIK3	1.67547e-08	1.52959	9.48294e-08	0.613144
										GRIN1	1.18503e-12	1.51075	1.95785e-11	0.595265
										GRIN3B	3.13415e-06	1.61586	1.05604e-05	0.692306
										GRM1	3.20406e-10	1.67858	2.77027e-09	0.747245
										GRM5	7.10584e-14	1.75393	1.67762e-12	0.810591
										GRPR	0.000437173	1.51963	0.00094703	0.603725
										GSX2	2.97877e-06	2.07608	1.01015e-05	1.05386
										GTPBP10	1.97604e-07	2.35718	8.70351e-07	1.23706
										GUCA1C	4.60024e-09	1.87732	2.97559e-08	0.908673
										GUCY2C	0.000290109	1.62962	0.000653535	0.704539
										GYPA	2.68886e-11	1.6962	3.07721e-10	0.762305
										GYPE	5.06303e-09	1.76138	3.23992e-08	0.816706
										GYS2	0.000175991	2.02611	0.000413742	1.01871
										HAL	1.25229e-09	1.82998	9.22906e-09	0.871826
										HAO1	1.27996e-05	2.24264	3.77873e-05	1.1652
										HAPLN2	7.71152e-10	1.64209	6.05159e-09	0.715536
										HAPLN4	0.00278753	1.54433	0.00512472	0.626978
										HBM	4.85738e-10	2.22551	4.02287e-09	1.15414
										HBZ	4.84958e-07	1.58144	1.95355e-06	0.661241
										HCRTR1	2.75613e-05	1.96264	7.57243e-05	0.972792
										HCRTR2	0.000400179	1.52696	0.000873665	0.610661
										HDAC1	1.35167e-10	0.660649	1.2874e-09	-0.598045
										HDC	7.22219e-07	1.54875	2.78419e-06	0.6311
										HDGFL1	0.000452872	1.52078	0.000977454	0.604815
										HES2	1.11408e-09	1.94285	8.34782e-09	0.958173
										HES7	6.21776e-06	1.56356	1.96187e-05	0.644834
										HFM1	5.17081e-06	1.53041	1.66892e-05	0.613921
										HGD	7.18126e-15	1.68794	2.32526e-13	0.755259
										HGFAC	8.86426e-09	2.08364	5.36547e-08	1.05911
										HHIPL2	4.34721e-07	1.96695	1.77151e-06	0.975962
										HHLA1	2.16728e-17	1.85742	1.56714e-15	0.8933
										HHLA2	2.14813e-09	1.61307	1.49627e-08	0.689807
										HIF3A	6.51532e-11	1.63414	6.75625e-10	0.708532
										HKDC1	8.92589e-14	1.68925	2.03867e-12	0.756386
										HMGA2	1.0853e-16	1.59711	6.05554e-15	0.675461
										HMGCLL1	1.88434e-11	1.9591	2.25407e-10	0.970192
										HMX1	2.0884e-06	1.87249	7.29694e-06	0.904955
										HNF1B	3.96227e-11	1.55288	4.35526e-10	0.63495
										HORMAD1	2.68483e-05	1.61405	7.39813e-05	0.690683
										HORMAD2	7.0233e-11	1.68178	7.23185e-10	0.749991
										HOXA13	8.72232e-13	1.70764	1.51234e-11	0.772004
										HOXC5	7.62156e-10	1.60187	6.00088e-09	0.679758
										HOXD1	2.55982e-09	1.85489	1.75498e-08	0.891331
										HOXD11	1.11516e-07	2.10904	5.20159e-07	1.07659
										HOXD12	2.15296e-05	1.67132	6.06508e-05	0.740988
										HOXD13	3.15906e-08	1.53569	1.67841e-07	0.61889
										HOXD4	3.63888e-08	1.64803	1.90696e-07	0.72074
										HPCA	1.40396e-07	1.69851	6.39389e-07	0.764266
										HPGDS	1.21179e-05	1.51177	3.59326e-05	0.59624
										HRC	0.000453111	2.52739	0.00097784	1.33765
										HRH3	6.99783e-12	1.63763	9.25677e-11	0.711607
										HS3ST4	1.64785e-09	2.50005	1.18096e-08	1.32195
										HS6ST3	1.077e-11	1.74369	1.36316e-10	0.802148
										HSF2BP	0.000334193	1.73233	0.000742983	0.792716
										HSF4	4.49031e-08	1.87065	2.30667e-07	0.903542
										HTN3	0.000433535	1.75873	0.000940375	0.814534
										HTR1D	0.00037066	1.57492	0.000815471	0.65528
										HTR2C	1.88855e-10	1.65975	1.73422e-09	0.730964
										HTR3B	0.000215702	1.58133	0.000498165	0.661142
										HTR4	3.19294e-05	1.54875	8.67353e-05	0.631108
										HYKK	0.00586664	1.94981	0.0100906	0.963337
										ICAM4	3.61806e-14	1.74943	9.51732e-13	0.806886
										IFNA10	8.07713e-08	1.90648	3.91946e-07	0.930914
										IFNA14	0.0142917	1.89306	0.0227316	0.920717
										IFNA2	1.26489e-06	1.83516	4.64082e-06	0.875904
										IFNA21	0.000220828	1.60664	0.000509494	0.684049
										IFNA4	0.0217484	1.56675	0.03326	0.647771
										IFNA5	7.49933e-08	1.95898	3.66889e-07	0.970106
										IFNB1	1.55153e-07	1.85938	7.00206e-07	0.894822
										IFNE	9.90685e-09	2.06399	5.91659e-08	1.04543
										IFNW1	1.53817e-11	1.96924	1.87623e-10	0.977642
										IGFBP1	2.13969e-12	1.79899	3.21552e-11	0.847191
										IGFBP2	8.43723e-05	2.28588	0.000211455	1.19275
										IGFBPL1	0.0279946	1.56156	0.0418511	0.642984
										IGFL2	7.85915e-08	2.26037	3.82174e-07	1.17656
										IGLON5	5.96829e-06	2.07681	1.89223e-05	1.05437
										IGSF21	3.09138e-06	1.83373	1.04454e-05	0.874781
										IHH	9.24893e-14	1.60295	2.10055e-12	0.68073
										IL12A	1.98775e-05	1.74998	5.64703e-05	0.807341
										IL13RA2	6.51288e-05	1.79498	0.000167283	0.843972
										IL17A	7.42721e-13	2.06797	1.31176e-11	1.04821
										IL17B	0.000294133	1.57461	0.000661769	0.654994
										IL17C	7.65225e-11	2.18424	7.79978e-10	1.12713
										IL17F	9.11055e-06	1.51524	2.76923e-05	0.599551
										IL18	2.86591e-11	0.639304	3.26134e-10	-0.645426
										IL1RAPL1	3.36256e-10	1.54635	2.8918e-09	0.628865
										IL2	4.32742e-06	1.88831	1.41857e-05	0.917098
										IL20	0.000597775	1.53481	0.00125683	0.618061
										IL23R	2.44814e-08	1.57969	1.33501e-07	0.659642
										IL3	0.000179811	1.59603	0.000422107	0.674487
										IL31RA	1.96293e-07	1.57152	8.65524e-07	0.65216
										IL34	5.46914e-08	1.80472	2.74994e-07	0.851776
										IL36A	1.30059e-07	1.52451	5.96473e-07	0.608347
										IL36B	2.38093e-10	1.56565	2.13175e-09	0.646758
										IL36G	0.00179823	1.56391	0.00343641	0.645162
										IL5	2.09968e-05	1.73351	5.93088e-05	0.793692
										IL9	9.28966e-06	1.51669	2.81995e-05	0.60093
										IMPG1	2.24289e-05	1.91923	6.29641e-05	0.940527
										IMPG2	1.65669e-11	1.86443	2.00255e-10	0.898737
										INSC	8.15154e-05	1.55897	0.000205073	0.640593
										INSL5	1.13754e-06	1.55399	4.21789e-06	0.635978
										INTS7	3.63168e-19	0.603553	5.5246e-17	-0.728448
										IP6K1	3.49475e-06	1.60004	1.16562e-05	0.678107
										IQCF2	2.29237e-05	1.60753	6.41605e-05	0.684846
										IQCF5	0.000246627	1.71858	0.000563613	0.781217
										IQCF6	2.3419e-08	1.73641	1.28402e-07	0.796111
										IQSEC3	1.95908e-10	1.53259	1.78981e-09	0.615976
										IRX5	3.11101e-07	1.56711	1.3094e-06	0.648108
										ISM1	6.0151e-06	1.55874	1.90408e-05	0.640384
										ITGA11	4.86149e-07	1.57647	1.95687e-06	0.656696
										ITGA3	0.00275877	1.60844	0.00507473	0.685665
										ITIH6	1.72962e-07	1.6068	7.72871e-07	0.684188
										IYD	2.3381e-07	1.94684	1.00969e-06	0.961134
										KATNA1	3.74715e-10	0.63211	3.1873e-09	-0.661752
										KAZALD1	2.74204e-09	1.56631	1.87274e-08	0.647365
										KCNA1	2.86594e-11	1.69456	3.26134e-10	0.760912
										KCNA10	6.25054e-05	1.69279	0.000161061	0.759404
										KCNA2	5.9207e-15	1.88238	1.99314e-13	0.912557
										KCNA4	2.67043e-06	1.54856	9.14046e-06	0.630925
										KCNA7	6.61716e-13	2.47067	1.20024e-11	1.3049
										KCNAB3	2.84759e-10	1.82564	2.50641e-09	0.868402
										KCNB1	6.59167e-09	1.51353	4.10231e-08	0.597913
										KCNC1	8.70892e-09	1.57985	5.28337e-08	0.659788
										KCNC2	6.97392e-10	1.52439	5.53963e-09	0.608232
										KCND2	0.0175014	1.64709	0.0273235	0.719923
										KCNE4	9.21401e-08	1.63199	4.39444e-07	0.706635
										KCNG1	7.64415e-10	1.66965	6.01571e-09	0.739541
										KCNG2	0.00273671	1.69137	0.00504106	0.758196
										KCNG3	5.44599e-17	2.43078	3.43058e-15	1.28142
										KCNIP1	2.13814e-06	1.79626	7.44975e-06	0.844999
										KCNIP3	9.37236e-15	1.62644	2.90634e-13	0.701721
										KCNJ11	3.2953e-06	1.52046	1.10657e-05	0.604507
										KCNJ3	8.95632e-11	1.84715	9.00378e-10	0.885297
										KCNJ6	2.65093e-19	2.01704	4.26838e-17	1.01224
										KCNK15	3.46514e-10	2.00143	2.96764e-09	1.00103
										KCNK16	0.00222757	1.68519	0.00418448	0.752914
										KCNK4	0.0159111	1.54666	0.0250211	0.629158
										KCNK7	2.80282e-07	1.63887	1.18967e-06	0.712706
										KCNN1	0.000102828	1.56524	0.000253108	0.646382
										KCNN2	1.70854e-05	1.50378	4.92496e-05	0.588593
										KCNS1	6.01122e-08	1.67555	2.98622e-07	0.744637
										KCTD16	6.53342e-10	1.77897	5.22835e-09	0.831044
										KDF1	9.90685e-06	1.89947	2.98929e-05	0.925599
										KERA	5.90854e-06	1.62668	1.87502e-05	0.701928
										KHDC1L	1.15806e-05	1.82839	3.44979e-05	0.870573
										KHDC3L	5.95952e-08	2.09187	2.96596e-07	1.06479
										KHK	2.63099e-14	1.65082	7.0473e-13	0.723186
										KIAA0319	8.4396e-05	1.59869	0.000211482	0.676886
										KIAA0825	1.39513e-09	1.68479	1.01564e-08	0.752565
										KIAA1210	1.8989e-06	2.30243	6.69432e-06	1.20316
										KIF17	3.37252e-07	1.88428	1.40922e-06	0.914016
										KIF18A	1.14773e-10	0.658	1.11154e-09	-0.603841
										KIF24	2.02778e-09	1.59114	1.42227e-08	0.670061
										KIF2B	0.000406253	1.9822	0.000885965	0.987099
										KIR3DL1	7.17517e-06	1.59177	2.22746e-05	0.670634
										KIRREL3	1.10805e-10	2.81895	1.08025e-09	1.49516
										KISS1	7.28833e-09	1.68983	4.4908e-08	0.756877
										KLF14	4.911e-11	1.94611	5.2548e-10	0.960593
										KLHDC8A	5.22314e-14	1.83163	1.29974e-12	0.87313
										KLHL32	0.00026375	1.67351	0.000599516	0.742881
										KLHL34	2.09502e-11	1.53433	2.46406e-10	0.617605
										KLHL40	2.45978e-05	1.57774	6.83273e-05	0.657858
										KLK1	9.92286e-11	1.6151	9.81633e-10	0.691623
										KLK10	4.54109e-13	1.73002	8.7069e-12	0.790792
										KLK12	4.62261e-14	2.04855	1.1665e-12	1.0346
										KLK14	2.77327e-09	1.75089	1.8927e-08	0.808091
										KLK15	1.65662e-19	1.64491	2.84182e-17	0.718008
										KLK5	1.41337e-06	1.92414	5.13726e-06	0.944213
										KLKB1	3.47996e-06	1.52439	1.16107e-05	0.608231
										KRT16	3.97688e-06	1.50032	1.313e-05	0.585273
										KRT19	7.57874e-09	1.56875	4.6644e-08	0.64962
										KRT2	8.89125e-09	1.97421	5.37979e-08	0.981277
										KRT27	0.0010941	2.32942	0.00217565	1.21997
										KRT32	7.75033e-16	3.27643	3.32132e-14	1.71213
										KRT33B	2.20946e-07	1.59126	9.60103e-07	0.670167
										KRT36	6.2173e-06	1.74757	1.96187e-05	0.805354
										KRT37	5.04093e-05	2.10291	0.000132106	1.07239
										KRT38	2.88663e-06	1.81652	9.81765e-06	0.861175
										KRT4	2.29561e-10	1.51139	2.06682e-09	0.595873
										KRT40	4.69392e-08	1.54414	2.39448e-07	0.6268
										KRT71	0.00305012	1.6361	0.00557065	0.710262
										KRT74	8.44817e-16	1.78711	3.57551e-14	0.837626
										KRT76	0.000936733	1.52472	0.00189023	0.608541
										KRT79	2.35087e-05	1.5091	6.56263e-05	0.593691
										KRT83	1.90435e-08	2.25487	1.06698e-07	1.17304
										KRT84	0.00822352	1.665	0.0137857	0.73552
										KRTAP1-5	0.000122484	1.65838	0.000296777	0.729774
										KRTAP11-1	0.000379692	1.84835	0.00083345	0.886239
										KRTAP17-1	0.00110277	1.51444	0.00219163	0.598787
										KRTAP19-1	5.63031e-07	2.00343	2.23178e-06	1.00247
										KRTAP2-1	2.48259e-05	1.84589	6.88777e-05	0.884318
										KRTAP3-1	0.00994484	1.60119	0.0163617	0.679145
										KRTAP3-3	0.000106471	1.66388	0.000261395	0.734553
										KRTAP4-11	3.46393e-06	1.5547	1.15701e-05	0.636636
										KRTAP4-12	0.000507857	1.76277	0.0010838	0.817847
										KRTAP4-2	0.003524	1.54873	0.00635052	0.631087
										KRTAP4-3	6.79289e-06	1.51992	2.12401e-05	0.603993
										KRTAP4-4	0.000695611	1.50048	0.00144211	0.585425
										KRTAP4-7	0.00034481	1.72401	0.000763954	0.785765
										KRTAP4-8	3.99267e-12	1.97144	5.605e-11	0.979247
										KRTAP5-2	0.000109138	1.79402	0.00026705	0.8432
										KRTAP5-8	6.04839e-09	2.04566	3.79643e-08	1.03257
										KRTAP8-1	7.53951e-07	1.65017	2.89739e-06	0.722615
										KRTAP9-3	1.62934e-07	2.09124	7.32045e-07	1.06436
										KRTAP9-4	7.27633e-05	1.53608	0.000185054	0.61925
										KRTAP9-9	3.64479e-07	1.82476	1.51112e-06	0.867709
										LACRT	1.21837e-05	1.78624	3.60944e-05	0.836926
										LAMA1	1.06443e-06	1.51983	3.97314e-06	0.603907
										LAMB1	2.93625e-19	0.608216	4.5526e-17	-0.717344
										LANCL3	0.00302337	1.762	0.00552616	0.817214
										LBP	6.91144e-13	1.81747	1.2383e-11	0.861935
										LBX1	2.57202e-11	3.05665	2.95608e-10	1.61195
										LCE2B	0.000106647	1.68217	0.000261708	0.75032
										LCE3D	3.94569e-07	1.74943	1.62265e-06	0.806888
										LCN15	3.80243e-07	1.66463	1.57135e-06	0.735204
										LCTL	0.000729873	1.7197	0.00150598	0.782153
										LDHAL6A	0.000774755	1.64795	0.00158903	0.720671
										LDHC	4.15092e-08	1.78146	2.15013e-07	0.833062
										LDHD	0.000171289	1.68791	0.00040344	0.755239
										LEFTY1	0.000242274	1.52432	0.000554689	0.608168
										LGALS12	1.67795e-07	2.24935	7.52002e-07	1.16951
										LGALS13	5.42997e-06	1.61986	1.74165e-05	0.69587
										LHCGR	0.0253238	1.70916	0.038224	0.773292
										LHFPL1	2.63553e-05	1.69333	7.27517e-05	0.759859
										LHFPL3	2.83455e-05	1.85155	7.76671e-05	0.888734
										LHX1	0.000343811	1.53236	0.000761951	0.615756
										LHX3	2.83048e-10	1.6792	2.49407e-09	0.747773
										LHX8	0.000526166	1.6411	0.00112035	0.714663
										LIF	1.00533e-12	2.26309	1.69748e-11	1.17829
										LIM2	2.55982e-09	1.54605	1.75498e-08	0.628587
										LIPA	8.98954e-14	0.665545	2.0503e-12	-0.587392
										LIPC	0.00235304	1.70756	0.00438964	0.771936
										LIPF	7.48551e-08	1.83209	3.66374e-07	0.873488
										LIPJ	5.08117e-10	2.1972	4.18457e-09	1.13566
										LMO1	1.62407e-05	1.5035	4.70857e-05	0.588322
										LMO3	4.93155e-14	1.87141	1.23672e-12	0.904122
										LMOD1	2.95295e-05	1.54556	8.06783e-05	0.628129
										LMOD2	1.26793e-08	2.07326	7.37303e-08	1.0519
										LPA	1.40673e-08	2.0012	8.09305e-08	1.00086
										LPCAT1	6.86804e-15	0.571365	2.26477e-13	-0.807516
										LPIN3	3.593e-10	2.58341	3.06873e-09	1.36928
										LRFN2	3.65608e-11	3.17077	4.06022e-10	1.66483
										LRRC17	8.40025e-09	1.66523	5.12113e-08	0.735724
										LRRC3	3.79438e-09	1.88138	2.50756e-08	0.911793
										LRRC36	1.21954e-07	2.08674	5.62663e-07	1.06125
										LRRC3B	3.41915e-07	2.2411	1.4258e-06	1.16421
										LRRC63	1.07579e-06	1.93006	4.01369e-06	0.948648
										LRRC7	1.70498e-06	1.83356	6.08114e-06	0.874645
										LRRC71	1.30886e-06	1.65823	4.78473e-06	0.729641
										LRRC73	1.5283e-11	1.57012	1.86696e-10	0.65087
										LRRD1	8.70196e-06	1.75517	2.65211e-05	0.811611
										LRRN1	0.00740831	1.52077	0.012535	0.604798
										LRRN2	4.04726e-12	1.77656	5.6602e-11	0.829086
										LRRN4	6.55161e-10	2.06349	5.24032e-09	1.04509
										LRRTM4	0.000660909	1.89102	0.00137796	0.919168
										LRTM2	2.58082e-08	1.84365	1.40026e-07	0.882565
										LSMEM2	7.08766e-08	1.63718	3.48016e-07	0.711214
										LTB4R2	2.51088e-05	2.33164	6.95909e-05	1.22135
										LTK	8.23007e-10	1.57407	6.39565e-09	0.654502
										LUZP4	0.000296362	1.60324	0.000666505	0.680986
										LXN	4.91085e-11	0.643936	5.2548e-10	-0.63501
										LY6E	8.68925e-09	1.96879	5.27737e-08	0.977309
										LYPD3	0.0140593	1.65216	0.022393	0.724351
										LYPD8	9.70966e-11	2.10111	9.64091e-10	1.07115
										M1AP	9.8207e-10	1.6563	7.4592e-09	0.727968
										MAB21L3	1.43919e-05	1.71211	4.21256e-05	0.775777
										MAEL	0.000198774	1.65937	0.000462782	0.730637
										MAGEA1	2.63784e-06	1.60061	9.03658e-06	0.678623
										MAGEA11	1.01406e-08	2.15333	6.03607e-08	1.10657
										MAGEA12	8.45259e-08	2.24456	4.08445e-07	1.16643
										MAGEA8	0.00064379	1.73484	0.00134505	0.794805
										MAGEB18	0.000107633	1.65306	0.000263927	0.725138
										MAGEB3	4.1075e-07	1.97638	1.67977e-06	0.98286
										MAGEB4	3.29268e-05	1.53798	8.93095e-05	0.621033
										MAGEC2	7.45234e-15	1.94245	2.3843e-13	0.957881
										MAGEE2	0.000790069	1.54966	0.00161899	0.631951
										MAGEL2	0.0142813	1.67455	0.0227173	0.743777
										MALRD1	9.51892e-05	1.62769	0.000236106	0.702823
										MAP1LC3B2	0.00981162	1.55455	0.0161606	0.636493
										MAP3K19	1.20979e-08	1.69305	7.0706e-08	0.759625
										MAP3K6	2.74723e-07	1.60177	1.16741e-06	0.679671
										MAP7	0.000399448	1.55723	0.000872305	0.638983
										MAP7D2	6.74259e-05	1.69128	0.000172633	0.75812
										MAPK4	4.92332e-10	1.6505	4.07121e-09	0.722906
										MARK2	4.85029e-10	1.52325	4.01906e-09	0.607152
										MARVELD3	3.6256e-10	1.60902	3.09327e-09	0.686184
										MAS1	4.43221e-09	1.95877	2.87835e-08	0.969949
										MASP1	1.33156e-09	1.61806	9.74645e-09	0.694265
										MASP2	2.49047e-11	1.64308	2.87054e-10	0.7164
										MASTL	7.52104e-12	0.655348	9.87596e-11	-0.609667
										MATK	1.04355e-13	1.94852	2.34364e-12	0.96238
										MBD3L1	4.96445e-09	1.53131	3.1855e-08	0.614763
										MBD3L2	8.48701e-05	1.93813	0.000212571	0.954663
										MC4R	0.0005977	1.56282	0.00125683	0.644152
										MCF2L2	0.000400087	1.62427	0.000873582	0.699787
										MCHR2	6.98213e-05	1.70107	0.000178059	0.766445
										MCTP1	4.65596e-14	0.65106	1.17308e-12	-0.619139
										MDGA2	4.98962e-05	1.52813	0.000130932	0.611764
										MEGF10	6.55379e-08	1.58711	3.23477e-07	0.666398
										METRN	1.63352e-17	1.52271	1.24248e-15	0.606644
										METTL21C	0.000498701	1.71503	0.00106587	0.778237
										MGARP	0.010035	1.50077	0.016483	0.585701
										MGAT4C	6.19681e-11	1.91824	6.45501e-10	0.939783
										MGAT5B	1.52238e-09	1.51987	1.10033e-08	0.603945
										MIA2	0.00041296	1.69825	0.000899254	0.764045
										MIOX	6.67836e-12	2.17476	8.88478e-11	1.12086
										MIP	1.83596e-05	1.51331	5.25485e-05	0.597708
										MIPOL1	9.21115e-12	1.68539	1.18256e-10	0.753081
										MIS18A	1.86644e-16	0.651588	9.49412e-15	-0.617969
										MISP	1.3685e-07	1.65496	6.24565e-07	0.726796
										MKX	4.98907e-05	1.53416	0.000130932	0.617453
										MLC1	1.50965e-06	1.57068	5.44835e-06	0.651394
										MLNR	4.87541e-07	1.89701	1.96148e-06	0.923727
										MLXIPL	6.23551e-11	1.8594	6.49113e-10	0.894838
										MMP27	0.000112415	1.63702	0.000274526	0.711075
										MMP8	1.98287e-13	1.96223	4.21261e-12	0.972497
										MOBP	1.83598e-19	1.75573	3.08388e-17	0.812068
										MOCS3	1.38718e-05	1.64546	4.07373e-05	0.718491
										MOGAT1	1.10473e-08	1.54106	6.51802e-08	0.623922
										MOGAT3	1.32203e-07	2.07121	6.04587e-07	1.05047
										MORC1	9.34583e-08	1.96035	4.45072e-07	0.971112
										MORN2	2.255e-05	1.54897	6.32629e-05	0.631306
										MOS	1.50749e-05	1.91212	4.39572e-05	0.935171
										MPL	5.29656e-11	1.77761	5.61888e-10	0.829936
										MPP4	1.8205e-10	1.59543	1.68613e-09	0.673943
										MPPED2	1.1098e-05	1.53879	3.3171e-05	0.621796
										MRAP2	6.68349e-06	1.57062	2.09346e-05	0.651331
										MRGPRX2	4.54917e-06	1.8799	1.48433e-05	0.910658
										MRGPRX3	1.21931e-07	2.62692	5.62663e-07	1.39337
										MRPL13	1.09958e-12	0.618008	1.8412e-11	-0.694302
										MRPL32	3.95793e-17	0.637827	2.59438e-15	-0.648762
										MRPL48	2.53754e-20	0.631825	6.01732e-18	-0.662404
										MRPS18C	1.93577e-17	0.635242	1.43845e-15	-0.654622
										MRPS31	2.3974e-24	0.597701	3.51437e-21	-0.742503
										MS4A2	1.43598e-14	1.62895	4.1872e-13	0.703943
										MS4A5	3.43029e-08	1.81825	1.80704e-07	0.862553
										MSH4	0.00023743	1.6092	0.000544448	0.686343
										MSMB	8.93226e-08	1.75257	4.28159e-07	0.80947
										MSTN	0.000130265	1.7202	0.000314215	0.782575
										MTERF3	1.09672e-19	0.654823	2.00961e-17	-0.610823
										MTTP	0.00403414	1.56599	0.00716494	0.647078
										MUC13	4.80763e-12	1.56598	6.5809e-11	0.647062
										MUC15	6.23506e-13	1.8461	1.13733e-11	0.884483
										MUC16	0.00422228	1.627	0.00746783	0.702214
										MUC5AC	2.0154e-08	1.55207	1.12179e-07	0.634198
										MUC7	5.69801e-09	1.51712	3.60598e-08	0.601338
										MUSK	4.08429e-07	1.61842	1.67325e-06	0.694583
										MYF5	4.29522e-13	2.09249	8.31458e-12	1.06522
										MYF6	1.57798e-11	1.83294	1.91516e-10	0.874162
										MYH1	1.60142e-09	1.81069	1.15178e-08	0.856542
										MYH13	1.00598e-07	1.52837	4.74311e-07	0.611991
										MYL5	4.22125e-05	1.54644	0.000112397	0.628951
										MYL7	1.49166e-05	1.6153	4.35311e-05	0.691804
										MYLK4	1.66948e-05	1.51222	4.82445e-05	0.596673
										MYLPF	6.69131e-09	1.91706	4.1531e-08	0.938895
										MYO18B	0.00184523	1.50478	0.0035183	0.589549
										MYOC	0.000277586	1.61509	0.000628133	0.691618
										MYOD1	0.0258894	1.54732	0.0390192	0.629774
										MYOG	2.23866e-13	2.5787	4.69419e-12	1.36664
										MYOZ1	1.1372e-09	1.58733	8.48164e-09	0.666601
										MYOZ2	5.59012e-06	1.50133	1.78744e-05	0.58624
										MYT1L	1.37633e-08	1.54163	7.9262e-08	0.624458
										NANOS2	0.00463641	1.6991	0.0081449	0.764771
										NAT2	2.93198e-06	2.05964	9.9575e-06	1.04239
										NBPF4	0.00530322	1.53382	0.00920896	0.617126
										NCAM2	2.16329e-11	1.80949	2.52593e-10	0.855581
										NCAPD3	1.25429e-13	0.565003	2.76683e-12	-0.823669
										NCAPH	8.47024e-09	0.662413	5.16008e-08	-0.594198
										NDC80	2.15288e-15	0.63487	8.1684e-14	-0.655467
										NDST3	5.4995e-07	1.87545	2.18638e-06	0.907239
										NDST4	4.69851e-11	2.33248	5.04754e-10	1.22186
										NDUFA8	7.07733e-10	0.641074	5.61071e-09	-0.641437
										NECAB1	7.22707e-05	1.83733	0.000183956	0.87761
										NECAB2	0.00026946	2.39597	0.000611461	1.26061
										NEFM	4.2067e-07	1.71519	1.7186e-06	0.778371
										NETO1	8.22112e-08	1.71506	3.98214e-07	0.778262
										NEUROD1	9.46658e-13	2.34	1.61022e-11	1.22651
										NEUROD6	5.51062e-05	2.1304	0.000143436	1.09112
										NEUROG2	7.06742e-10	1.93418	5.60561e-09	0.951721
										NF1	2.92517e-06	1.62799	9.93645e-06	0.70309
										NFKBIL1	1.16064e-08	1.77762	6.81939e-08	0.829944
										NGF	1.14095e-07	1.7869	5.30767e-07	0.837457
										NHLH2	2.04192e-11	1.65144	2.40512e-10	0.723728
										NKAIN1	7.2439e-05	1.65393	0.000184356	0.725902
										NKAIN2	1.79836e-10	1.62672	1.66754e-09	0.701967
										NKIRAS1	1.73864e-11	0.636714	2.09064e-10	-0.651282
										NKX2-3	3.25012e-07	2.12428	1.36267e-06	1.08697
										NKX2-5	6.60705e-05	1.81715	0.000169432	0.861678
										NLGN1	2.998e-10	1.56093	2.61312e-09	0.642408
										NLRP10	0.00149218	1.69626	0.0028913	0.762359
										NLRP12	3.42579e-09	1.78853	2.28457e-08	0.838778
										NLRP6	8.54093e-07	1.66645	3.25354e-06	0.736782
										NMBR	1.19082e-09	1.68911	8.83658e-09	0.756265
										NMRK2	3.14653e-10	1.66749	2.72931e-09	0.73768
										NOBOX	3.29647e-11	1.92489	3.69923e-10	0.944776
										NODAL	1.0662e-09	1.50047	8.01889e-09	0.585414
										NOP10	2.08881e-15	0.647828	8.03868e-14	-0.626318
										NOS1	3.09047e-15	1.70617	1.11485e-13	0.770762
										NOS2	1.10467e-08	1.84208	6.51802e-08	0.881335
										NOVA1	1.21311e-08	1.70565	7.08238e-08	0.770322
										NOX3	0.000287822	1.74212	0.000649019	0.800846
										NPAS4	1.81296e-08	1.6897	1.02003e-07	0.75677
										NPC1L1	6.78311e-07	1.58018	2.63434e-06	0.660093
										NPHS2	1.86821e-06	1.67711	6.60345e-06	0.745977
										NPPA	8.63644e-08	1.61517	4.15958e-07	0.691686
										NPPC	1.54154e-06	1.69292	5.5572e-06	0.759517
										NPVF	0.000446837	1.6134	0.000965722	0.690101
										NPW	1.647e-07	3.10651	7.39362e-07	1.63529
										NPY5R	1.15806e-05	1.6409	3.44979e-05	0.714486
										NR0B2	4.31927e-05	2.04058	0.000114874	1.02898
										NR1H2	0.00351248	1.53135	0.0063326	0.614805
										NR1H4	1.26127e-07	1.56713	5.79927e-07	0.648127
										NR2E1	1.48684e-07	2.00968	6.74031e-07	1.00696
										NR4A1	2.85597e-15	1.55237	1.04665e-13	0.634475
										NRAP	4.73117e-08	1.53475	2.41119e-07	0.618007
										NRG4	0.000497882	1.51565	0.00106434	0.599932
										NRSN1	8.15347e-11	1.85223	8.25847e-10	0.889263
										NRSN2	3.95871e-06	2.30338	1.30737e-05	1.20376
										NRXN3	3.40635e-09	1.5284	2.27349e-08	0.612026
										NSMF	4.02274e-07	1.97482	1.65042e-06	0.981724
										NT5C	8.66075e-09	1.55154	5.26204e-08	0.633698
										NTRK1	0.000791443	1.55135	0.0016216	0.633521
										NTSR1	2.73982e-05	1.72269	7.53274e-05	0.784667
										NUDCD2	1.3448e-17	0.606759	1.04758e-15	-0.720805
										NUTM2B	5.58539e-08	1.76595	2.80052e-07	0.820442
										NWD2	0.00306414	1.84927	0.00559435	0.886958
										NXF3	2.45895e-06	1.71369	8.46151e-06	0.777104
										NXPH3	2.3295e-13	1.69335	4.83438e-12	0.759884
										NYX	7.30814e-17	1.75306	4.33249e-15	0.809872
										OBP2A	1.36775e-06	1.58929	4.9809e-06	0.668384
										OBP2B	7.65002e-08	2.12359	3.73582e-07	1.08651
										OBSCN	1.51355e-09	1.50358	1.09444e-08	0.588401
										OCM2	4.74363e-08	1.62873	2.4138e-07	0.703748
										ODF3L2	1.72969e-09	1.62691	1.23194e-08	0.702132
										OIT3	2.46631e-05	1.53258	6.84613e-05	0.615967
										OLAH	3.18578e-12	1.65357	4.54608e-11	0.725586
										OLFM3	1.69973e-09	1.98211	1.21447e-08	0.987036
										OLIG1	1.77527e-07	1.9942	7.91435e-07	0.995809
										OLIG3	5.39056e-13	2.09389	1.00594e-11	1.06618
										OMP	0.00159579	2.5912	0.00307616	1.37362
										OOSP2	2.1074e-09	2.21679	1.47107e-08	1.14848
										OPALIN	2.39647e-07	2.53375	1.03296e-06	1.34127
										OPN1SW	0.0123577	1.50265	0.0199288	0.587509
										OPN4	2.3187e-05	2.85455	6.48329e-05	1.51326
										OPRD1	9.76165e-05	2.00158	0.000241495	1.00114
										OPRK1	2.65597e-10	2.11641	2.35187e-09	1.08162
										OPRM1	4.31533e-11	2.05471	4.67639e-10	1.03893
										OPTC	1.23755e-10	2.06829	1.18925e-09	1.04844
										OR10A3	1.1197e-10	1.62315	1.08963e-09	0.698798
										OR10C1	0.00081118	1.75211	0.00165888	0.809095
										OR10H2	0.000154123	1.93725	0.000366013	0.954009
										OR10J1	9.04465e-08	3.50624	4.32775e-07	1.80993
										OR11A1	4.09811e-07	2.02542	1.67763e-06	1.01822
										OR12D2	1.63446e-05	1.62365	4.73095e-05	0.699241
										OR12D3	0.00960673	1.93163	0.0158539	0.94982
										OR14J1	1.53514e-05	1.75374	4.47067e-05	0.810439
										OR1A2	0.000520153	1.8126	0.00110865	0.858064
										OR1D5	2.39851e-05	1.73144	6.68209e-05	0.791968
										OR1E1	0.000722774	1.83156	0.00149247	0.873071
										OR1F1	3.73549e-08	1.8318	1.94998e-07	0.87326
										OR1Q1	5.53275e-07	1.58059	2.1958e-06	0.660459
										OR2A4	9.2687e-06	1.88619	2.81412e-05	0.915472
										OR2B3	0.000892488	1.74313	0.00180932	0.801681
										OR2C1	1.49667e-06	1.8587	5.40512e-06	0.894298
										OR2C3	0.00108572	1.69407	0.00216059	0.760497
										OR2F1	1.23024e-05	1.69301	3.64193e-05	0.759589
										OR2F2	9.59903e-05	1.62205	0.00023791	0.697817
										OR2H1	4.86747e-09	1.63176	3.132e-08	0.706427
										OR2J2	1.37266e-10	1.59116	1.30508e-09	0.670078
										OR2J3	4.29294e-07	2.16658	1.75117e-06	1.11542
										OR2M4	4.41723e-13	1.64059	8.4795e-12	0.714214
										OR2S2	2.43956e-06	1.91556	8.40373e-06	0.937765
										OR3A1	0.000684616	2.3279	0.00142261	1.21903
										OR3A3	5.73351e-14	1.73809	1.39868e-12	0.797501
										OR4D2	3.34103e-08	2.06717	1.76347e-07	1.04766
										OR51B2	0.00130628	1.53712	0.00256063	0.620228
										OR51B4	1.62473e-08	2.11149	9.23465e-08	1.07826
										OR51B6	2.25647e-05	1.80114	6.32902e-05	0.848911
										OR51E2	7.26837e-09	1.60051	4.48021e-08	0.678536
										OR51I1	0.000259134	1.6143	0.000589672	0.690906
										OR51I2	4.09023e-07	1.77041	1.67526e-06	0.824087
										OR51M1	0.000253512	1.77294	0.00057812	0.826145
										OR52A1	0.000128366	1.62504	0.000309958	0.700476
										OR5H1	6.19734e-09	1.91465	3.87935e-08	0.937079
										OR5I1	2.18351e-08	1.80307	1.20745e-07	0.850453
										OR5K1	5.48782e-05	1.53177	0.000142866	0.615204
										OR5P2	0.000473342	1.6737	0.0010166	0.743044
										OR5P3	4.06824e-06	2.01914	1.34125e-05	1.01374
										OR5V1	1.20682e-07	2.11594	5.57908e-07	1.0813
										OR6A2	0.000699586	1.60548	0.00144998	0.683001
										OR7C2	8.76304e-05	1.71436	0.000218839	0.777667
										OR7E24	0.000162825	1.77423	0.000385036	0.82719
										OR8B2	0.00034659	1.53761	0.000767266	0.620687
										OR8B8	0.000957395	1.50042	0.00192576	0.585369
										OR8D1	0.00169449	1.50389	0.00325016	0.5887
										OSGIN1	3.54952e-10	2.08091	3.0364e-09	1.05722
										OSR1	0.00212064	1.82809	0.00400226	0.87034
										OTC	0.00746674	1.73777	0.0126286	0.79724
										OTOR	1.94706e-07	1.81354	8.5994e-07	0.858809
										OTP	3.97387e-14	1.55023	1.0269e-12	0.632482
										OTUD3	0.000311158	1.5465	0.00069638	0.62901
										OTUD7A	6.05593e-12	1.61047	8.11736e-11	0.687486
										OTX1	4.49524e-10	2.17043	3.75574e-09	1.11798
										OTX2	2.40319e-09	1.63501	1.65888e-08	0.709301
										OVOL1	1.489e-11	2.13914	1.82586e-10	1.09703
										OVOL3	1.88312e-05	1.98392	5.37344e-05	0.988356
										OXA1L	3.97142e-24	0.614886	4.75292e-21	-0.701608
										OXGR1	0.00234442	1.61934	0.00437644	0.695407
										P2RX3	7.76421e-08	1.73941	3.78362e-07	0.7986
										P2RX6	5.65192e-14	1.98459	1.38296e-12	0.988843
										PABPC5	0.0151715	1.63974	0.0239656	0.713468
										PADI1	5.53167e-14	1.64849	1.35973e-12	0.721141
										PADI3	1.25177e-07	1.94285	5.75887e-07	0.958172
										PAMR1	3.87585e-06	1.93489	1.28412e-05	0.952251
										PANX3	1.69646e-06	2.25028	6.05478e-06	1.17011
										PAPOLB	3.98743e-11	1.65926	4.37993e-10	0.730539
										PAQR9	4.52311e-09	1.51345	2.9303e-08	0.597843
										PARD3B	3.31036e-06	1.51333	1.11092e-05	0.597728
										PARP10	1.87424e-17	1.63811	1.40568e-15	0.712036
										PASD1	4.89975e-06	1.77788	1.58816e-05	0.830154
										PATE1	8.99114e-10	1.54443	6.91709e-09	0.627078
										PAX1	1.56933e-08	1.55239	8.95143e-08	0.634489
										PAX4	1.5197e-15	1.72098	6.03574e-14	0.783228
										PBK	1.34328e-10	0.661316	1.28017e-09	-0.596588
										PCBP1	1.54636e-16	0.665579	8.06958e-15	-0.587318
										PCDH1	2.3269e-12	1.53146	3.455e-11	0.614912
										PCDH10	1.84378e-05	1.53197	5.27425e-05	0.615388
										PCDH11X	0.000418302	1.5005	0.000910227	0.585443
										PCDH19	0.00019445	1.67273	0.000453651	0.742209
										PCDH8	0.00383725	1.59089	0.00685451	0.66983
										PCDHA10	1.66069e-10	1.83005	1.55148e-09	0.871883
										PCDHA2	9.50385e-11	2.50713	9.47154e-10	1.32604
										PCDHB1	5.09043e-07	1.65107	2.04071e-06	0.723405
										PCDHB11	1.41516e-06	1.86063	5.14183e-06	0.895795
										PCDHB12	3.05666e-09	1.52974	2.06488e-08	0.613288
										PCDHB16	0.00068711	1.58966	0.0014276	0.668718
										PCDHB3	5.62754e-06	1.61338	1.79656e-05	0.69009
										PCDHB4	8.75305e-07	1.93202	3.32575e-06	0.950113
										PCDHB5	8.2692e-06	2.1433	2.53307e-05	1.09984
										PCDHB6	1.33424e-11	1.69146	1.65497e-10	0.758271
										PCDHGC4	1.29862e-06	1.63966	4.74963e-06	0.713396
										PCNA	5.16201e-19	0.619194	7.26894e-17	-0.691538
										PCP2	0.00135539	1.60929	0.00264724	0.686427
										PCSK1	1.54775e-08	1.68347	8.84075e-08	0.751441
										PCSK1N	0.00023308	1.52015	0.00053531	0.604215
										PCSK2	5.7804e-07	1.57224	2.28341e-06	0.65282
										PDE11A	2.23574e-15	1.71154	8.46274e-14	0.775297
										PDE3A	2.56968e-08	1.56928	1.39469e-07	0.650106
										PDE6A	9.95557e-07	1.76833	3.73682e-06	0.822387
										PDE6C	7.70028e-05	1.90558	0.000194833	0.93023
										PDE6H	7.99633e-05	1.81309	0.000201565	0.858451
										PDIA2	1.22594e-12	1.81312	2.01102e-11	0.858473
										PDILT	0.000658648	1.60918	0.0013736	0.68633
										PDPK1	2.47149e-12	0.650651	3.6396e-11	-0.620044
										PDX1	3.81643e-09	1.52532	2.52008e-08	0.609113
										PDYN	1.00989e-05	1.96949	3.04043e-05	0.977825
										PDZD3	4.86119e-14	1.89632	1.22098e-12	0.923203
										PDZD4	1.51248e-06	1.93188	5.45731e-06	0.950007
										PF4V1	3.03092e-05	1.65058	8.25987e-05	0.722971
										PFKFB1	3.8994e-08	1.55321	2.03094e-07	0.635257
										PGAP2	7.34272e-15	0.666471	2.3633e-13	-0.585387
										PGC	1.12087e-07	1.58978	5.22675e-07	0.668826
										PGLYRP2	3.04793e-09	1.65334	2.06071e-08	0.725387
										PGR	9.67589e-09	1.52212	5.79798e-08	0.606083
										PHACTR3	3.09171e-06	1.51009	1.04454e-05	0.594634
										PHGR1	4.35866e-09	1.96981	2.83744e-08	0.978059
										PHLDB1	3.10945e-09	1.72905	2.09703e-08	0.789981
										PHOX2B	5.26373e-06	1.50322	1.69456e-05	0.58806
										PHYHD1	9.06802e-05	1.77072	0.00022593	0.824333
										PHYHIPL	7.76435e-08	1.57398	3.78362e-07	0.654416
										PI16	8.42566e-14	2.2256	1.95072e-12	1.15419
										PIP5KL1	0.000209346	1.67699	0.000484806	0.74587
										PITX1	4.65686e-08	1.65196	2.37858e-07	0.72418
										PITX2	0.000289641	1.73961	0.000652573	0.798762
										PITX3	1.13718e-09	1.88061	8.48164e-09	0.911198
										PIWIL1	5.20229e-08	1.77743	2.62886e-07	0.829796
										PIWIL2	3.36652e-11	1.84475	3.7698e-10	0.883427
										PKP1	5.86018e-09	1.55309	3.69267e-08	0.635142
										PLA2G2F	0.000158777	1.60927	0.000376289	0.68641
										PLA2G3	0.000899595	1.6206	0.00182236	0.696525
										PLA2G4F	1.44712e-06	1.60513	5.25084e-06	0.682691
										PLAC1	0.000225926	1.8184	0.000520085	0.862673
										PLCH2	2.14932e-13	1.6418	4.51274e-12	0.715275
										PLCZ1	1.21612e-05	2.08039	3.60477e-05	1.05686
										PLD4	1.6736e-12	1.56248	2.60491e-11	0.643841
										PLD5	8.88612e-08	1.59492	4.26201e-07	0.673487
										PLEKHA4	0.00973421	1.52374	0.0160413	0.607619
										PLEKHG5	4.93189e-16	1.69406	2.20296e-14	0.760482
										PLEKHH3	2.44666e-14	1.73422	6.59739e-13	0.794289
										PLIN4	2.7389e-12	2.35807	3.97523e-11	1.23761
										PLP1	7.56822e-05	1.54113	0.000191771	0.623986
										PLXNB3	3.17513e-10	1.75363	2.75116e-09	0.810343
										PMEL	2.60571e-07	1.72263	1.11362e-06	0.784614
										PNLDC1	5.60237e-06	1.63452	1.79e-05	0.708864
										PNLIPRP1	5.56606e-13	1.77785	1.03283e-11	0.830136
										PNLIPRP3	0.000212561	1.64128	0.000491604	0.714818
										PNPLA1	0.00178261	1.82671	0.00340859	0.869247
										PNPLA3	6.81727e-13	1.7796	1.22688e-11	0.831551
										PNPLA5	0.00142518	1.5076	0.00277181	0.592252
										POLA1	2.24647e-18	0.569195	2.3073e-16	-0.813006
										POLE2	3.65134e-12	0.654161	5.15569e-11	-0.612283
										POPDC2	0.00235888	1.78881	0.00439987	0.839004
										POR	3.84052e-15	2.09562	1.34627e-13	1.06738
										POU2F3	1.02259e-08	1.57604	6.08461e-08	0.656307
										PPEF2	7.68783e-08	2.08487	3.75201e-07	1.05996
										PPM1N	3.42395e-10	1.63065	2.93676e-09	0.705445
										PPP1R14A	0.000186982	1.62804	0.000437476	0.703137
										PPP1R1B	1.58989e-05	1.6474	4.62052e-05	0.720187
										PPP1R3A	1.83167e-10	1.90472	1.69454e-09	0.929577
										PPP3R2	5.25606e-15	2.00015	1.80328e-13	1.00011
										PPP4R4	3.3784e-06	1.50744	1.13163e-05	0.592099
										PRAME	0.000802377	1.50509	0.0016428	0.589846
										PRDX4	1.27052e-16	0.615978	6.82903e-15	-0.699048
										PRG2	0.00229677	1.66292	0.00429844	0.733721
										PRG3	0.00111713	1.81482	0.00221843	0.859829
										PRIM1	3.76182e-16	0.589915	1.72819e-14	-0.76142
										PRIM2	5.31706e-19	0.649583	7.3904e-17	-0.622414
										PRKAA2	3.29662e-11	1.52211	3.69923e-10	0.606077
										PRKCG	2.87029e-14	1.78961	7.65014e-13	0.839647
										PRLHR	3.95304e-08	2.08165	2.05688e-07	1.05772
										PRLR	8.37215e-14	1.66594	1.94246e-12	0.736338
										PRMT3	3.5286e-10	0.652944	3.0201e-09	-0.614969
										PROK1	0.00127574	1.55096	0.00250777	0.633158
										PROKR2	0.00105928	1.7963	0.00211371	0.845026
										PROP1	1.78539e-06	1.80148	6.33571e-06	0.849183
										PROZ	0.000220574	1.50185	0.000509007	0.586742
										PRPS1L1	1.82341e-06	1.83916	6.45642e-06	0.879046
										PRR15	0.000341375	1.63389	0.000757212	0.708311
										PRR18	3.68155e-07	1.77319	1.52491e-06	0.826346
										PRR30	6.12667e-05	1.58693	0.000158144	0.666235
										PRRG2	9.77689e-08	1.79985	4.62323e-07	0.847878
										PRSS27	8.78712e-12	2.88868	1.13173e-10	1.53041
										PRSS35	0.000573286	1.70186	0.00121156	0.767113
										PRSS36	3.16241e-09	1.75598	2.12878e-08	0.812278
										PRSS50	5.68678e-08	2.05659	2.84604e-07	1.04025
										PRSS8	0.000396868	1.83312	0.000866905	0.874301
										PRTN3	1.54103e-14	2.44459	4.4492e-13	1.28959
										PRX	2.76093e-15	1.71239	1.01412e-13	0.776012
										PSD2	0.000235664	1.5479	0.000540938	0.630316
										PSG1	5.70752e-12	1.82728	7.68871e-11	0.8697
										PSG2	5.37078e-09	2.46754	3.41632e-08	1.30307
										PSG5	2.53111e-16	1.87974	1.24814e-14	0.910529
										PSG6	3.75604e-07	1.5509	1.55337e-06	0.63311
										PSG9	4.58228e-10	1.75751	3.81856e-09	0.813535
										PSKH1	1.08484e-06	1.58579	4.04283e-06	0.665204
										PSKH2	7.39728e-12	1.92222	9.72929e-11	0.942775
										PSMB3	7.4196e-18	0.623954	6.39842e-16	-0.680489
										PSMG1	2.10696e-16	0.64193	1.05185e-14	-0.639512
										PTCH2	0.000363176	1.88111	0.000799921	0.911581
										PTH	2.44961e-06	2.11735	8.43475e-06	1.08226
										PTK7	3.1422e-08	1.56193	1.67001e-07	0.643331
										PTPRH	2.71731e-10	2.65436	2.40355e-09	1.40836
										PTPRZ1	0.00307615	1.67895	0.00561119	0.747558
										PURG	5.12067e-09	1.5495	3.27013e-08	0.6318
										PVALB	2.40146e-07	2.21736	1.03428e-06	1.14885
										PWWP2B	6.1201e-10	1.70233	4.93927e-09	0.767514
										PXT1	5.64982e-07	1.83496	2.23841e-06	0.875751
										PYGM	0.000295443	1.91636	0.000664624	0.93837
										QRFPR	4.33855e-05	1.72859	0.00011533	0.789593
										R3HDML	1.94713e-06	1.9738	6.84489e-06	0.980979
										RAB36	9.63401e-06	2.04059	2.91351e-05	1.02899
										RAB38	0.00128969	1.54513	0.00253057	0.627732
										RAB3B	1.94157e-13	1.68529	4.13577e-12	0.752996
										RAB3C	3.27322e-09	1.61282	2.19553e-08	0.689585
										RAB9A	5.61725e-19	0.585804	7.61161e-17	-0.77151
										RAD21L1	3.30584e-08	1.54564	1.74778e-07	0.628208
										RAD51AP1	2.60748e-12	0.663785	3.81539e-11	-0.591212
										RAET1E	0.000380643	1.53596	0.000835311	0.619139
										RAG2	0.000721933	1.51104	0.00149131	0.59554
										RANBP3L	1.70131e-12	2.29029	2.64294e-11	1.19553
										RASL10B	6.43649e-17	1.74689	3.91654e-15	0.804785
										RASSF10	0.0023226	1.68725	0.00434381	0.754676
										RASSF9	0.000340168	1.50412	0.000754914	0.588915
										RBFOX1	1.26388e-12	1.60988	2.06695e-11	0.686957
										RBM34	1.32022e-07	0.654199	6.04161e-07	-0.612198
										RBM46	5.82733e-09	1.70237	3.67632e-08	0.767547
										RBMXL2	2.19056e-12	1.84644	3.27669e-11	0.88475
										RDH12	0.000471681	1.60838	0.00101357	0.685608
										REEP6	0.00463158	1.63259	0.00813754	0.707167
										REG1B	0.000823909	1.8843	0.00168256	0.914026
										REG3A	6.97141e-15	1.78165	2.28484e-13	0.833216
										REG3G	1.1576e-08	1.80373	6.80505e-08	0.850987
										REG4	1.32089e-12	1.67128	2.15144e-11	0.740956
										RETNLB	1.24875e-09	1.89718	9.20719e-09	0.923854
										RFNG	1.37412e-08	2.40665	7.91914e-08	1.26703
										RFX6	0.000225553	1.76493	0.00051943	0.819607
										RFXANK	8.66447e-06	1.51216	2.64254e-05	0.59661
										RGR	3.92629e-07	1.71471	1.6156e-06	0.777961
										RGS6	2.92013e-09	1.77502	1.98345e-08	0.827839
										RGS7	1.43317e-07	1.55798	6.51716e-07	0.639672
										RGS9BP	5.70902e-05	1.68734	0.000148146	0.754751
										RGSL1	0.000118152	1.57729	0.000287208	0.657451
										RHAG	6.15659e-10	1.58542	4.96127e-09	0.664865
										RHBDL1	1.22676e-09	1.67401	9.06794e-09	0.743307
										RHBDL3	1.85166e-12	1.73374	2.82747e-11	0.793884
										RHOG	2.14687e-12	0.666326	3.22033e-11	-0.585699
										RIMBP2	3.72708e-08	1.60075	1.94622e-07	0.678751
										RIMS1	6.04771e-10	1.62964	4.89064e-09	0.704551
										RIPK4	1.4347e-13	1.62338	3.12629e-12	0.699002
										RIPPLY1	2.10761e-05	1.62127	5.95083e-05	0.697128
										RIPPLY2	5.50115e-07	1.6653	2.18649e-06	0.735783
										RIPPLY3	6.34186e-10	1.81273	5.09055e-09	0.858167
										RIT2	0.000141893	1.73618	0.000339335	0.795916
										RLBP1	0.000581168	1.59731	0.00122645	0.675648
										RLN3	8.47467e-06	1.54004	2.59109e-05	0.622966
										RNASE11	0.000767874	1.90004	0.00157672	0.926031
										RNASE7	2.31665e-10	1.6855	2.08227e-09	0.753173
										RNF112	0.00111935	1.67266	0.0022223	0.742143
										RNF128	0.020771	1.64004	0.0319165	0.713735
										RNF133	0.000135874	1.87907	0.000326669	0.910018
										RNF148	8.92705e-08	2.42245	4.28037e-07	1.27647
										RNF151	2.75165e-06	1.54141	9.40449e-06	0.624255
										RNF182	8.08136e-11	1.73664	8.19057e-10	0.796296
										RNF215	4.54114e-08	1.76973	2.32981e-07	0.823532
										ROM1	4.80222e-07	1.78906	1.93743e-06	0.839199
										ROPN1	6.45604e-10	1.81516	5.17157e-09	0.860093
										ROPN1B	5.21621e-07	1.85933	2.08593e-06	0.89478
										ROPN1L	6.47084e-06	1.65524	2.03357e-05	0.72704
										ROS1	1.18362e-16	1.68325	6.49177e-15	0.751246
										RP1L1	0.00132461	1.74821	0.00259216	0.805882
										RPE65	9.06628e-09	1.99386	5.46927e-08	0.995561
										RPF1	3.31071e-09	1.70755	2.21609e-08	0.77193
										RPGRIP1	2.33886e-06	1.88353	8.07927e-06	0.913438
										RPH3A	1.24619e-05	1.51974	3.68645e-05	0.603822
										RPS6KA4	8.50144e-10	1.64494	6.58749e-09	0.718039
										RPS6KA5	1.81999e-06	1.54098	6.44573e-06	0.623852
										RPS6KL1	1.5051e-06	1.7353	5.43435e-06	0.795187
										RPTN	0.00509087	1.60162	0.00887558	0.679531
										RRH	6.92628e-06	1.50922	2.15909e-05	0.593804
										RSPO2	1.86944e-05	2.0364	5.33914e-05	1.02602
										RSPO4	8.70406e-05	1.67163	0.000217568	0.741256
										RSRC1	5.16557e-16	0.664154	2.29462e-14	-0.590411
										RTKN	3.25569e-13	1.59663	6.46528e-12	0.675027
										RTN4RL2	0.000653744	1.52466	0.00136426	0.608492
										RXFP1	2.06968e-07	1.53092	9.05905e-07	0.614394
										RXFP2	1.16548e-05	1.84339	3.4706e-05	0.882363
										RXFP3	0.0217478	2.49406	0.03326	1.3185
										RXRG	3.68393e-08	2.2614	1.92681e-07	1.17722
										S100A5	0.00014123	1.93892	0.000337882	0.95525
										S1PR4	1.19518e-14	1.67618	3.58889e-13	0.745174
										S1PR5	1.83744e-16	1.98076	9.40595e-15	0.986051
										SAAL1	4.156e-12	0.650746	5.79217e-11	-0.619835
										SAC3D1	5.14568e-16	0.637396	2.2921e-14	-0.649738
										SALL1	1.66091e-09	1.79467	1.18926e-08	0.84372
										SALL3	4.08963e-11	1.52833	4.48607e-10	0.611952
										SARDH	1.16265e-18	1.53887	1.38872e-16	0.621875
										SCEL	5.89314e-09	1.71988	3.71054e-08	0.782311
										SCG3	3.06119e-06	1.982	1.03592e-05	0.986959
										SCGB1A1	0.00199879	1.51356	0.0037887	0.59795
										SCGB1D1	0.00016119	1.84195	0.00038156	0.881235
										SCGB1D2	8.63817e-05	1.74896	0.000216088	0.806501
										SCGB2A1	9.38946e-06	1.57325	2.84757e-05	0.653746
										SCGB2B2	9.90719e-10	2.31279	7.51781e-09	1.20963
										SCGB3A2	1.52371e-06	1.5907	5.49537e-06	0.669666
										SCIN	1.69382e-08	1.55491	9.56665e-08	0.636829
										SCN10A	0.00191751	1.63893	0.00364665	0.712757
										SCN1A	8.1928e-09	1.60018	4.99655e-08	0.678238
										SCN3B	7.80067e-07	1.57327	2.99003e-06	0.65377
										SCN4A	5.03296e-06	1.58517	1.62932e-05	0.664637
										SCN4B	2.84961e-10	2.14696	2.50682e-09	1.10229
										SCNN1B	6.4738e-07	1.79968	2.5215e-06	0.847743
										SCP2D1	7.39764e-06	1.76861	2.29134e-05	0.822612
										SCT	6.4924e-07	1.89554	2.52813e-06	0.922612
										SCTR	5.34142e-09	1.52706	3.39899e-08	0.610755
										SCUBE1	2.8507e-13	2.25308	5.74923e-12	1.1719
										SDR9C7	3.80932e-05	2.21463	0.000102222	1.14707
										SEL1L2	0.000922572	1.5694	0.00186375	0.650213
										SEMA3D	1.96443e-09	1.76846	1.38265e-08	0.82249
										SEMA3F	3.32222e-10	1.66616	2.86016e-09	0.736525
										SEMA4G	1.46538e-13	1.64746	3.18454e-12	0.72024
										SEMA6C	6.07481e-06	2.18338	1.92147e-05	1.12657
										SEMA6D	5.36361e-11	1.51505	5.67136e-10	0.599369
										SEMG1	6.65615e-06	1.61661	2.08675e-05	0.692969
										SEPT5-GP1BB	1.28058e-16	1.58193	6.83751e-15	0.661689
										SERPINA6	0.000280662	1.54544	0.00063456	0.628022
										SERPINB10	3.10239e-05	1.53947	8.44606e-05	0.622435
										SERPINB12	7.53699e-05	1.65579	0.000191112	0.727516
										SERPINB2	0.00177835	1.53113	0.00340084	0.614594
										SERPINB4	3.52008e-06	2.41069	1.17348e-05	1.26944
										SERPINB5	3.32935e-09	2.05923	2.2269e-08	1.04211
										SERPINB7	0.00248068	1.57911	0.00460647	0.659114
										SERPINI2	0.00136303	1.67693	0.00266087	0.745823
										SERTM1	0.000236776	1.71171	0.000543025	0.775437
										SEZ6L	2.17309e-18	1.65572	2.26071e-16	0.727461
										SFRP5	9.3954e-06	1.73377	2.84883e-05	0.793913
										SFTA3	1.4478e-06	2.02066	5.25216e-06	1.01483
										SFTPD	0.00080398	1.5215	0.00164583	0.605497
										SGCG	1.9031e-07	1.83394	8.43295e-07	0.874945
										SGIP1	0.00119258	1.58726	0.0023558	0.666539
										SH3GL2	0.00124479	1.68328	0.00245261	0.751277
										SHBG	0.000736995	1.5517	0.00152043	0.633852
										SHC3	4.58947e-14	1.50317	1.15996e-12	0.588009
										SHCBP1L	1.85057e-05	1.68646	5.29183e-05	0.754002
										SHISA2	0.00395716	1.51876	0.00703985	0.602897
										SHISA4	4.61327e-06	1.59062	1.50281e-05	0.66959
										SHISA6	4.10509e-06	1.86065	1.35229e-05	0.895805
										SHISA7	2.06446e-07	1.52241	9.04113e-07	0.606361
										SHOX	4.08966e-08	1.68704	2.12144e-07	0.754492
										SHROOM2	3.62092e-05	1.60727	9.76214e-05	0.684613
										SI	3.23221e-05	1.534	8.7743e-05	0.617301
										SIAH3	4.0933e-06	1.87416	1.34896e-05	0.906242
										SIGLEC9	0.000326342	1.71615	0.000727737	0.779175
										SIM1	9.9387e-06	1.53921	2.99779e-05	0.622188
										SIRT4	5.83811e-11	2.07579	6.11295e-10	1.05366
										SKIDA1	1.95409e-12	1.88317	2.95589e-11	0.913167
										SLC10A4	7.28336e-05	1.76262	0.000185185	0.817726
										SLC13A1	6.95524e-14	1.99539	1.65109e-12	0.996672
										SLC13A2	1.88374e-19	1.93449	3.13148e-17	0.951952
										SLC13A4	5.53273e-07	1.53205	2.1958e-06	0.615465
										SLC13A5	7.0815e-06	1.55613	2.20103e-05	0.637962
										SLC17A1	2.26314e-06	1.50744	7.85148e-06	0.5921
										SLC17A3	8.72071e-06	1.98756	2.65674e-05	0.990995
										SLC17A8	0.00156594	1.66545	0.00302369	0.735911
										SLC18A3	6.5944e-11	2.00723	6.82946e-10	1.00521
										SLC1A6	1.28731e-07	1.63862	5.90915e-07	0.712481
										SLC22A11	1.43196e-06	2.00116	5.19817e-06	1.00084
										SLC22A12	1.24526e-06	2.07743	4.57609e-06	1.0548
										SLC22A13	9.39248e-05	1.6599	0.000233257	0.731096
										SLC22A2	8.31875e-06	2.07235	2.5468e-05	1.05126
										SLC22A25	5.79457e-08	1.65206	2.8928e-07	0.724264
										SLC22A8	8.5531e-06	1.59216	2.61065e-05	0.670988
										SLC25A21	0.0284148	1.60774	0.0424327	0.68503
										SLC25A31	5.17094e-08	2.27941	2.61384e-07	1.18866
										SLC25A43	8.92576e-14	0.661405	2.03867e-12	-0.596395
										SLC26A3	1.2986e-10	1.61533	1.24126e-09	0.691828
										SLC26A8	0.00034411	1.58693	0.000762509	0.666239
										SLC27A4	2.88658e-09	1.98895	1.96256e-08	0.992011
										SLC27A6	0.000774017	1.66365	0.00158772	0.734352
										SLC28A2	1.24204e-07	1.76349	5.71736e-07	0.818432
										SLC29A4	1.23425e-09	1.72555	9.10857e-09	0.787056
										SLC2A10	0.002325	1.59706	0.00434523	0.675415
										SLC2A2	0.0183144	1.99987	0.028459	0.999904
										SLC2A4	5.21644e-06	1.56517	1.68119e-05	0.646324
										SLC30A10	2.49328e-05	2.00844	6.91505e-05	1.00608
										SLC35F1	1.71235e-05	1.55	4.93506e-05	0.632272
										SLC35G3	2.38921e-09	1.69875	1.65221e-08	0.764469
										SLC38A3	1.05817e-05	1.66299	3.17253e-05	0.733783
										SLC38A5	5.83326e-15	1.72975	1.97193e-13	0.79056
										SLC39A12	4.18651e-08	2.14853	2.16509e-07	1.10335
										SLC44A4	1.58116e-10	1.56312	1.48406e-09	0.644426
										SLC46A2	0.000226274	1.51135	0.000520793	0.595837
										SLC4A10	4.61663e-07	1.67341	1.8709e-06	0.742795
										SLC52A1	1.73075e-08	1.81346	9.75814e-08	0.858742
										SLC52A3	4.5566e-14	1.92443	1.15346e-12	0.944431
										SLC5A7	2.25591e-09	1.5992	1.56391e-08	0.677349
										SLC6A1	0.000473807	1.58113	0.00101746	0.660956
										SLC6A11	1.85189e-16	1.90925	9.44994e-15	0.933008
										SLC6A12	5.37006e-07	1.76887	2.14045e-06	0.822824
										SLC6A14	8.05309e-05	1.62321	0.000202964	0.698853
										SLC6A15	5.10173e-15	1.71183	1.75781e-13	0.775543
										SLC6A18	6.33715e-14	2.15338	1.5229e-12	1.1066
										SLC6A19	1.55381e-12	1.51223	2.45399e-11	0.596682
										SLC6A2	1.73594e-18	1.53906	1.85378e-16	0.622051
										SLC6A20	3.19943e-09	1.58064	2.14961e-08	0.660508
										SLC6A3	2.64046e-06	1.53079	9.04364e-06	0.614277
										SLC6A5	2.63786e-11	1.56449	3.02959e-10	0.645697
										SLC6A7	1.77848e-12	2.82771	2.73906e-11	1.49963
										SLC7A10	1.29767e-08	1.75847	7.5324e-08	0.81432
										SLC7A13	5.01766e-05	1.87056	0.000131582	0.90347
										SLC7A14	1.64006e-12	1.92976	2.56757e-11	0.94842
										SLC7A3	2.65212e-06	1.60128	9.08163e-06	0.679227
										SLC7A4	5.43922e-07	1.52212	2.16455e-06	0.606081
										SLC9A3R2	2.4219e-08	1.52733	1.32249e-07	0.611012
										SLC9A6	5.73533e-17	0.610448	3.52986e-15	-0.712059
										SLC9C2	6.07469e-08	1.51468	3.01305e-07	0.599017
										SLCO1A2	1.31713e-06	1.56127	4.81075e-06	0.642717
										SLCO1B1	6.11522e-05	1.58541	0.00015789	0.664856
										SLCO1B3	1.27078e-07	2.09328	5.83727e-07	1.06577
										SLITRK1	0.00166504	1.81349	0.00319933	0.858767
										SLITRK5	1.50039e-07	1.73863	6.79236e-07	0.797954
										SMARCAD1	3.95774e-15	0.652066	1.38136e-13	-0.616911
										SMCP	1.50951e-05	1.88557	4.4008e-05	0.914998
										SMIM19	1.12892e-16	0.615616	6.23437e-15	-0.699898
										SMIM2	3.58529e-09	1.68309	2.37522e-08	0.751113
										SMLR1	1.82909e-13	1.75328	3.92208e-12	0.810054
										SMOC1	2.17932e-09	1.57746	1.51603e-08	0.657604
										SMOX	1.84291e-10	1.54232	1.70103e-09	0.625104
										SMR3B	0.00376264	1.6852	0.0067369	0.752917
										SMTNL2	3.56628e-06	1.62541	1.18741e-05	0.700805
										SNAI3	0.000259163	1.94912	0.000589672	0.962822
										SNAPC2	6.71201e-05	1.65409	0.000171905	0.726041
										SNCB	0.000330119	2.86294	0.000735143	1.5175
										SNTA1	1.96502e-10	1.67691	1.79422e-09	0.745808
										SNTG1	1.20579e-10	1.94176	1.16079e-09	0.957368
										SOHLH2	7.90541e-07	1.85489	3.02646e-06	0.891332
										SORCS1	2.11201e-13	1.67599	4.46346e-12	0.745015
										SOSTDC1	7.93342e-07	2.00558	3.03647e-06	1.00402
										SOX14	6.97665e-05	1.95769	0.000177948	0.969152
										SOX21	8.5691e-06	1.787	2.615e-05	0.83754
										SOX3	3.8273e-09	1.51077	2.5262e-08	0.59528
										SP6	1.08114e-07	2.00934	5.05799e-07	1.00672
										SP7	1.37618e-08	1.78353	7.9262e-08	0.83474
										SPACA4	4.42853e-08	1.86619	2.27645e-07	0.900096
										SPACA7	8.906e-07	2.11418	3.37745e-06	1.0801
										SPAG6	1.35487e-07	1.80442	6.18735e-07	0.851532
										SPANXB1	5.15193e-05	1.5049	0.000134717	0.589665
										SPATA17	7.84553e-08	1.69991	3.81626e-07	0.765458
										SPATA18	1.38723e-06	1.55741	5.04833e-06	0.63915
										SPATA22	3.99338e-09	1.77918	2.61777e-08	0.831216
										SPATA31E1	1.12949e-15	2.14919	4.69408e-14	1.10379
										SPATA4	0.00309853	1.61876	0.00564818	0.694891
										SPATA6L	3.24631e-14	1.80106	8.58144e-13	0.848848
										SPINK4	1.60804e-06	1.61122	5.7724e-06	0.688157
										SPINK7	2.51497e-11	2.35818	2.89671e-10	1.23767
										SPO11	8.31782e-12	2.17673	1.07817e-10	1.12216
										SPOCK3	9.46402e-09	1.55695	5.68582e-08	0.638727
										SPP2	7.55446e-05	2.01057	0.000191474	1.0076
										SPRR2G	0.00341991	1.57997	0.00618299	0.659895
										SPRR3	8.61407e-08	1.56495	4.15006e-07	0.646117
										SPRY3	0.000492751	1.57139	0.00105449	0.652039
										SPTA1	9.59471e-05	1.79411	0.00023784	0.843271
										SPTSSB	5.58992e-06	1.52249	1.78744e-05	0.606437
										SPX	5.41435e-12	1.56218	7.33668e-11	0.643561
										SPZ1	0.000118299	1.61695	0.000287414	0.693279
										SRCIN1	2.96742e-06	1.55045	1.00652e-05	0.632687
										SRD5A2	1.82888e-07	1.6384	8.12415e-07	0.712284
										SRRM4	6.96866e-05	1.50409	0.000177772	0.588893
										SRY	2.2821e-05	1.74526	6.39091e-05	0.803442
										SSRP1	2.70987e-20	0.651967	6.33285e-18	-0.61713
										SST	6.7616e-08	1.86637	3.32715e-07	0.900232
										SSTR1	1.19327e-08	1.8469	6.98419e-08	0.885108
										SSTR4	1.12122e-06	3.27917	4.16596e-06	1.71333
										SSUH2	1.31514e-09	1.84287	9.63501e-09	0.881952
										ST8SIA2	3.04285e-07	1.85463	1.28278e-06	0.891132
										STAC	8.10331e-10	1.97378	6.32152e-09	0.980958
										STARD4	5.12417e-13	0.619299	9.61901e-12	-0.691293
										STARD6	6.74392e-05	1.94651	0.00017264	0.96089
										STPG2	0.00558585	1.58262	0.0096478	0.662315
										SULT2A1	2.65597e-10	1.53002	2.35187e-09	0.613551
										SULT2B1	1.88278e-08	1.89124	1.05599e-07	0.919334
										SULT4A1	1.03106e-08	1.75453	6.1305e-08	0.811081
										SV2C	1.33195e-16	2.19793	7.06503e-15	1.13614
										SVOPL	8.18352e-05	2.1059	0.000205745	1.07443
										SYCE1	3.12758e-10	1.77345	2.71725e-09	0.826558
										SYDE2	0.000750348	1.72118	0.00154565	0.7834
										SYN3	2.48743e-09	1.86871	1.71263e-08	0.902044
										SYNDIG1L	2.4116e-06	1.94906	8.31276e-06	0.962781
										SYNPR	6.15016e-11	2.21585	6.41055e-10	1.14786
										SYP	5.69031e-06	1.56729	1.81516e-05	0.648276
										SYT14	4.53582e-08	2.5229	2.32782e-07	1.33508
										SYT2	0.0124358	1.61128	0.0200427	0.68821
										SYT5	1.9235e-10	1.53516	1.76229e-09	0.618393
										SYT7	2.65597e-10	1.50872	2.35187e-09	0.593326
										SYTL5	1.72817e-10	1.90417	1.60893e-09	0.929165
										TAAR1	0.002473	1.75016	0.00459379	0.807486
										TAAR2	0.000584981	1.71015	0.00123337	0.774127
										TAAR9	0.000124693	1.50165	0.000301812	0.586545
										TAC1	0.00569555	1.68515	0.0098152	0.752875
										TACR2	2.31032e-06	1.79868	7.99358e-06	0.846939
										TACR3	2.30712e-08	1.64518	1.26669e-07	0.718248
										TACSTD2	3.16462e-12	1.74672	4.51988e-11	0.80465
										TAF12	1.76425e-08	0.647266	9.94008e-08	-0.62757
										TAF7L	2.80555e-09	1.65187	1.91287e-08	0.724098
										TAGLN3	0.000183661	1.58687	0.000430393	0.666181
										TAS1R2	8.26973e-10	2.31276	6.42338e-09	1.20961
										TAS2R1	0.000867146	1.50082	0.00176207	0.585751
										TAS2R16	0.0110406	1.50728	0.0179683	0.591951
										TAS2R40	0.000108594	1.68343	0.000265962	0.7514
										TAS2R41	9.35685e-07	1.63213	3.53523e-06	0.706755
										TAS2R7	0.00450227	1.55878	0.00792999	0.64042
										TAS2R8	4.62036e-06	2.39157	1.50481e-05	1.25796
										TAS2R9	0.00145638	1.56311	0.00282813	0.644423
										TBC1D21	4.26758e-12	1.7457	5.93248e-11	0.803804
										TBC1D28	7.84733e-12	1.90886	1.0246e-10	0.932708
										TBL1Y	5.91955e-07	1.86162	2.33267e-06	0.896557
										TBX18	1.92309e-05	1.50779	5.47585e-05	0.59244
										TBX22	4.73013e-05	1.97508	0.000124793	0.981908
										TCF24	0.000474456	1.56088	0.00101872	0.642359
										TDRD5	1.17164e-07	2.44486	5.43206e-07	1.28975
										TECRL	6.16596e-06	1.84223	1.94762e-05	0.881452
										TECTB	0.00698507	1.63265	0.0118828	0.707217
										TEKT1	0.000598354	1.61813	0.00125778	0.694325
										TEKT3	0.000135903	1.67443	0.000326691	0.743671
										TEKT5	3.41364e-10	1.75196	2.93104e-09	0.808973
										TENM2	1.33592e-06	1.53293	4.87374e-06	0.616291
										TEPP	3.01618e-10	1.62843	2.62613e-09	0.703483
										TEX12	4.81099e-06	1.71376	1.56248e-05	0.777161
										TEX15	5.8865e-08	1.58485	2.93416e-07	0.664343
										TEX19	8.13701e-14	1.67422	1.89062e-12	0.743485
										TEX37	2.31828e-11	2.15971	2.68937e-10	1.11084
										TFAP2B	3.11297e-06	1.74538	1.05052e-05	0.803545
										TFEC	7.09024e-12	0.653698	9.356e-11	-0.613303
										TFF1	1.1372e-09	1.58108	8.48164e-09	0.660914
										TFF2	1.52518e-07	2.05475	6.89281e-07	1.03896
										TGIF2LY	5.48363e-06	1.57379	1.75687e-05	0.654246
										TGM5	5.60281e-09	1.57301	3.55551e-08	0.653525
										TGM7	2.09981e-05	1.66945	5.93088e-05	0.739372
										THAP10	0.0016901	1.50745	0.00324322	0.592111
										THEG	1.65084e-05	1.80308	4.77571e-05	0.85046
										THOP1	5.93298e-08	1.50759	2.9564e-07	0.592247
										THPO	2.96193e-10	1.72818	2.58728e-09	0.789256
										TINAG	5.89268e-11	1.94758	6.1661e-10	0.961686
										TKTL2	3.61323e-13	1.67584	7.11395e-12	0.744887
										TM4SF4	2.51358e-09	1.85193	1.72768e-08	0.88903
										TM4SF5	7.28117e-10	2.7568	5.75252e-09	1.46299
										TMC1	2.58836e-09	1.78731	1.77229e-08	0.837788
										TMC2	2.83358e-08	1.74426	1.52305e-07	0.802618
										TMC7	2.45904e-09	1.63379	1.69526e-08	0.708222
										TMCO2	8.61105e-09	1.99984	5.23686e-08	0.999884
										TMCO5A	1.67089e-08	1.69252	9.46702e-08	0.759173
										TMCO6	4.86487e-11	0.652903	5.21236e-10	-0.615058
										TMEFF2	9.558e-06	1.57012	2.89324e-05	0.650871
										TMEM130	2.6133e-07	1.6434	1.11657e-06	0.716687
										TMEM141	2.40558e-05	1.56504	6.69726e-05	0.646196
										TMEM151A	5.98113e-12	2.58391	8.02378e-11	1.36956
										TMEM207	5.25863e-09	1.92864	3.3516e-08	0.947586
										TMEM213	2.78778e-12	1.57282	4.03165e-11	0.653354
										TMEM229B	2.08137e-17	2.24894	1.51865e-15	1.16925
										TMEM232	0.000381421	1.51006	0.000836678	0.594602
										TMEM253	8.37317e-05	1.68786	0.000210176	0.755195
										TMEM26	9.23899e-09	2.43233	5.56098e-08	1.28234
										TMEM61	1.35489e-07	1.52775	6.18735e-07	0.61141
										TMEM70	2.93182e-20	0.664303	6.75366e-18	-0.590086
										TMEM98	2.6921e-05	2.19765	7.41419e-05	1.13596
										TMPRSS13	5.42598e-07	1.72121	2.15981e-06	0.783422
										TMPRSS15	5.71528e-10	1.6217	4.64979e-09	0.697505
										TMPRSS2	3.75104e-14	1.95163	9.7873e-13	0.964677
										TMPRSS4	0.00110864	1.64527	0.00220211	0.718325
										TNMD	2.53605e-08	2.1797	1.37829e-07	1.12413
										TNNC2	0.00403673	1.60647	0.00716875	0.68389
										TNNI2	1.81074e-07	1.6738	8.05465e-07	0.743129
										TNNT1	0.000856641	1.65368	0.00174257	0.725683
										TNP2	2.4803e-09	1.62988	1.70918e-08	0.704762
										TNR	5.74524e-12	1.60675	7.73305e-11	0.684147
										TPD52L3	2.02196e-09	1.60061	1.4188e-08	0.678626
										TPGS1	2.18583e-08	1.61405	1.20832e-07	0.690681
										TPH2	4.80212e-07	1.72733	1.93743e-06	0.788542
										TPPP2	6.73017e-10	1.66231	5.36716e-09	0.733194
										TPPP3	5.88647e-08	1.54402	2.93416e-07	0.626692
										TPRKB	3.18349e-22	0.665706	1.77013e-19	-0.587043
										TPSD1	1.90292e-09	1.90181	1.34463e-08	0.927371
										TPTE	0.000173094	1.84087	0.000407286	0.880385
										TPX2	6.33008e-15	0.643997	2.11774e-13	-0.634874
										TRABD2B	2.29473e-06	1.6399	7.94386e-06	0.713609
										TRDN	2.10643e-07	1.61235	9.20242e-07	0.689161
										TRIM10	2.03218e-10	1.77115	1.8503e-09	0.824686
										TRIM15	1.24148e-09	1.64438	9.15773e-09	0.71754
										TRIM17	0.00130789	1.65642	0.00256348	0.728068
										TRIM3	3.22347e-10	1.53345	2.78407e-09	0.616785
										TRIM40	6.7406e-09	1.52237	4.17886e-08	0.606315
										TRIM42	9.76135e-10	1.93123	7.42596e-09	0.949523
										TRIM50	1.64022e-13	1.79954	3.53591e-12	0.847626
										TRIM51	8.15726e-08	1.72668	3.95715e-07	0.788002
										TRIM58	6.15706e-07	1.56439	2.41329e-06	0.645596
										TRIM63	2.54354e-05	1.70368	7.04354e-05	0.768658
										TRPC4	2.2956e-10	1.81679	2.06682e-09	0.861392
										TRPC5OS	1.40408e-07	1.57565	6.39389e-07	0.655949
										TRPM1	1.17097e-09	1.50777	8.70134e-09	0.592414
										TRPM3	1.44415e-19	1.63294	2.50398e-17	0.707475
										TRPM4	0.00012144	1.84945	0.00029447	0.887099
										TRPM5	1.64576e-06	1.75699	5.88814e-06	0.813108
										TRPM8	1.34859e-06	1.5455	4.91769e-06	0.62807
										TSHB	0.000639198	1.51763	0.00133615	0.601823
										TSKS	1.00838e-09	1.59477	7.63386e-09	0.673345
										TSLP	3.57287e-06	1.87348	1.18936e-05	0.905717
										TSPAN1	4.50106e-08	2.01572	2.31145e-07	1.0113
										TSPAN32	2.43955e-10	1.52759	2.17456e-09	0.611256
										TSPO2	2.16159e-08	1.60821	1.19656e-07	0.685457
										TTC29	3.02358e-05	1.73886	8.24404e-05	0.798144
										TTC36	7.47026e-07	1.63451	2.87283e-06	0.708856
										TTC6	6.89833e-06	1.64833	2.1525e-05	0.721008
										TTLL7	1.74741e-07	1.58558	7.80096e-07	0.665008
										TULP2	3.37542e-13	2.65699	6.67837e-12	1.4098
										TXNDC2	7.2225e-07	1.51766	2.78419e-06	0.601847
										TYR	3.63308e-06	1.50253	1.20815e-05	0.587393
										TYRO3	2.86326e-12	1.52711	4.12233e-11	0.610809
										TYRP1	0.000105612	2.11591	0.000259485	1.08128
										UAP1	7.94324e-10	0.636676	6.2119e-09	-0.651368
										UBE2QL1	1.74115e-06	1.6921	6.20056e-06	0.758818
										UBE2U	1.00057e-06	1.58424	3.75303e-06	0.663794
										UBL4B	0.0264005	1.63239	0.0396896	0.706986
										UBQLNL	0.000616245	1.67891	0.00129236	0.747527
										UCMA	4.46688e-05	1.5794	0.000118509	0.659377
										UCP1	8.10239e-05	1.70462	0.000204015	0.76945
										UGT2B4	1.71782e-07	1.80932	7.68585e-07	0.855445
										UGT3A1	3.71875e-16	2.00925	1.71328e-14	1.00666
										UMOD	0.00622739	1.50248	0.0106701	0.587345
										UNC13C	3.846e-13	1.60543	7.49901e-12	0.682963
										UNC13D	9.7835e-09	1.62251	5.85379e-08	0.698225
										UNC45B	0.00222128	1.5422	0.00417461	0.624989
										UNC5D	4.52335e-08	1.5642	2.32216e-07	0.645421
										UNC79	2.21832e-07	1.99792	9.63382e-07	0.998502
										UNC80	1.68996e-15	1.90031	6.64654e-14	0.926232
										UNC93A	1.41454e-08	1.55212	8.13172e-08	0.63424
										UNC93B1	1.43316e-07	1.5358	6.51716e-07	0.618992
										UNKL	4.17878e-09	1.50334	2.73026e-08	0.588175
										UPK1B	1.29328e-09	1.54585	9.4921e-09	0.628402
										UPK2	1.86559e-10	1.59101	1.71901e-09	0.669939
										USH2A	6.0447e-09	2.64824	3.79559e-08	1.40504
										USO1	1.40207e-20	0.664227	3.78384e-18	-0.590251
										USP26	0.00470006	1.52324	0.00824595	0.607145
										USP29	8.31518e-05	1.95264	0.000208753	0.965424
										USP5	0.0103778	1.71024	0.0169994	0.774203
										UTS2B	6.16728e-07	2.01065	2.4167e-06	1.00766
										VAT1L	0.014468	1.53813	0.0229849	0.621181
										VDAC1	3.60709e-23	0.666043	2.76973e-20	-0.586312
										VENTX	0.000112724	1.78892	0.000275155	0.839088
										VGLL1	8.85807e-10	1.85753	6.82867e-09	0.893389
										VILL	0.000113252	1.72876	0.000276318	0.789736
										VIP	9.36651e-06	1.87059	2.84221e-05	0.903497
										VNN1	3.68804e-12	0.660239	5.20294e-11	-0.598939
										VNN3	8.90437e-09	1.51812	5.38167e-08	0.602289
										VSTM2A	1.36924e-11	1.87006	1.69318e-10	0.903084
										VWA5B2	1.70781e-12	1.61583	2.65048e-11	0.692277
										VWA7	5.06776e-07	1.51988	2.03278e-06	0.603956
										VWC2	1.63348e-06	1.86414	5.85071e-06	0.898512
										VWDE	3.81931e-13	2.15997	7.45622e-12	1.11101
										WBP2NL	0.000872934	1.5113	0.00177286	0.595789
										WDR24	0.000843973	1.5117	0.00171843	0.59617
										WDR49	1.29578e-08	1.55003	7.52408e-08	0.632294
										WDR64	3.44534e-09	1.71309	2.29382e-08	0.776597
										WDR72	1.15059e-09	1.53311	8.5736e-09	0.616462
										WDR86	1.36395e-05	1.52271	4.01199e-05	0.606639
										WDR88	4.38466e-09	1.67529	2.85206e-08	0.744409
										WFDC10A	1.33963e-05	1.67014	3.94621e-05	0.739971
										WFDC11	2.79894e-07	1.78731	1.18834e-06	0.837791
										WFDC5	6.32553e-05	1.61118	0.000162808	0.68812
										WFDC8	0.000410986	1.51271	0.000895085	0.597135
										WNT1	0.00057056	1.59441	0.00120596	0.673024
										WNT10B	0.00245685	1.7759	0.00456888	0.828546
										WNT11	7.133e-05	1.82139	0.000181763	0.865039
										WNT7B	1.04598e-19	2.29423	1.93866e-17	1.19801
										WNT8A	9.50609e-05	1.51283	0.000235861	0.597245
										WSCD2	1.56726e-09	1.56512	1.13023e-08	0.646277
										WTIP	5.09186e-09	1.78121	3.25564e-08	0.832858
										XAGE2	6.6748e-08	1.52978	3.28946e-07	0.613321
										XCR1	8.13346e-10	1.53689	6.33585e-09	0.620009
										XDH	9.38231e-08	1.65192	4.46151e-07	0.724147
										XK	7.2726e-06	0.643246	2.25489e-05	-0.636558
										XKR4	0.000566986	2.07578	0.00119951	1.05366
										YBX2	0.000121725	1.62489	0.000295072	0.700341
										YIF1A	1.74112e-06	1.64228	6.20056e-06	0.715698
										YY1AP1	4.47018e-12	0.639088	6.17666e-11	-0.645913
										ZAN	2.50716e-10	1.7782	2.23236e-09	0.830421
										ZBBX	6.76634e-07	2.00306	2.62845e-06	1.0022
										ZBED9	1.95271e-07	1.60539	8.61645e-07	0.682928
										ZBTB12	0.00941007	1.6809	0.0155563	0.749235
										ZBTB7C	6.25982e-06	1.50928	1.97341e-05	0.593858
										ZCCHC12	6.8259e-05	1.64971	0.000174461	0.722216
										ZCWPW2	0.000465653	1.58309	0.00100236	0.662743
										ZFHX4	1.0008e-07	1.52518	4.72285e-07	0.608981
										ZFP2	6.60675e-07	1.9963	2.57018e-06	0.997331
										ZFP42	5.10033e-11	1.56109	5.43934e-10	0.642556
										ZFP69B	1.41449e-08	0.64658	8.13172e-08	-0.629099
										ZIC3	0.000311905	1.64471	0.00069786	0.717836
										ZIC5	5.42045e-06	1.92795	1.74044e-05	0.947067
										ZIM3	1.34847e-09	2.47892	9.86575e-09	1.30971
										ZNF106	3.66043e-24	0.631523	4.75292e-21	-0.663093
										ZNF114	6.39983e-06	1.69118	2.01322e-05	0.758029
										ZNF157	9.92218e-05	1.81157	0.000245128	0.857237
										ZNF212	2.72615e-08	1.55885	1.47168e-07	0.64048
										ZNF287	2.47368e-07	1.50388	1.06255e-06	0.588691
										ZNF469	6.86799e-06	1.50535	2.14511e-05	0.590101
										ZNF488	0.00555963	1.51722	0.00960559	0.601429
										ZNF491	0.000113514	2.5254	0.000276831	1.33651
										ZNF556	9.85972e-07	1.81155	3.70515e-06	0.857225
										ZNF560	3.83242e-07	2.01303	1.58172e-06	1.00937
										ZNF57	2.9863e-08	0.665668	1.59618e-07	-0.587126
										ZNF572	0.000862796	1.81653	0.00175376	0.861189
										ZNF578	6.33849e-09	1.54892	3.96002e-08	0.631265
										ZNF613	0.000348367	1.61577	0.000770459	0.69222
										ZNF646	1.92192e-07	1.83433	8.50466e-07	0.875252
										ZNF671	1.70233e-08	1.88747	9.61139e-08	0.916451
										ZNF713	0.000550768	1.92124	0.0011678	0.94204
										ZNF77	5.22993e-08	1.54048	2.64034e-07	0.623376
										ZNF804B	9.36492e-08	2.31118	4.45718e-07	1.20863
										ZNF844	1.08661e-08	1.58219	6.42992e-08	0.661925
										ZNF853	2.27365e-06	1.55013	7.87764e-06	0.632388
										ZNF99	5.22314e-14	2.23693	1.29974e-12	1.16152
										ZP2	9.76969e-07	1.57539	3.67489e-06	0.655705
										ZP4	2.90808e-06	1.81311	9.88465e-06	0.858464
										ZPLD1	4.24775e-11	1.67918	4.61868e-10	0.747758
										ZSCAN1	0.00109512	1.51838	0.00217742	0.602536
										ZSCAN10	0.000769088	1.56438	0.00157901	0.645592
										ZSCAN4	5.56892e-11	2.15631	5.85861e-10	1.10856
										ZSWIM2	1.90838e-09	1.83013	1.34681e-08	0.871945
