# Supplementary material for: A prognostic 15-gene model based on differentially expressed genes among metabolic subtypes in diffuse large B-cell lymphoma
Source: Pathol Oncol Res. 2023 Feb 2;29:1610819. doi: 10.3389/pore.2023.1610819 (PMC9931744; doi:10.3389/pore.2023.1610819)
Supplement: Supplementary file 7 [file Table4.XLSX]

## Sheet: DEGs
Table S4 The 108 prognosis-associated DEGs
Gene	HR (95%CI)	p.value
RPF1	2(1.47-2.74)	<0.001
USO1	0.49(0.36-0.68)	<0.001
LYPD8	1.93(1.41-2.65)	<0.001
REG3A	1.88(1.38-2.56)	<0.001
CD300LF	0.56(0.41-0.77)	<0.001
TINAG	1.78(1.3-2.43)	<0.001
RPTN	1.74(1.27-2.36)	<0.001
CNTN5	1.74(1.27-2.37)	<0.001
C11orf97	1.73(1.27-2.36)	<0.001
HIF3A	1.71(1.26-2.33)	<0.001
CMC4	0.58(0.43-0.79)	<0.001
FGD6	0.58(0.43-0.79)	<0.001
DCX	1.7(1.25-2.32)	<0.001
RRH	1.71(1.25-2.34)	<0.001
MSMB	1.71(1.25-2.33)	<0.001
NRAP	1.7(1.25-2.32)	<0.001
SOX3	1.71(1.25-2.34)	<0.001
PCDH1	1.7(1.25-2.32)	<0.001
KATNA1	0.59(0.43-0.8)	<0.001
EDDM3A	1.7(1.24-2.32)	<0.001
CPNE4	1.69(1.24-2.31)	<0.001
TACR2	1.68(1.24-2.28)	<0.001
SERPINB2	1.68(1.23-2.28)	<0.001
FAM83A	1.67(1.23-2.27)	0.001
MRPS18C	0.6(0.44-0.82)	0.001
TEKT3	1.66(1.22-2.25)	0.001
HTR4	1.66(1.22-2.27)	0.001
KRT19	1.64(1.21-2.23)	0.002
KRT74	1.64(1.21-2.22)	0.002
EPB42	1.64(1.2-2.23)	0.002
SEMA6D	1.63(1.2-2.22)	0.002
NR4A1	1.63(1.19-2.21)	0.002
HBM	1.62(1.19-2.2)	0.002
TMPRSS13	1.62(1.19-2.21)	0.002
ZSCAN10	1.62(1.19-2.21)	0.002
RFX6	1.62(1.19-2.2)	0.002
CLK2	0.62(0.45-0.84)	0.002
SYCE1	1.63(1.19-2.22)	0.002
HTR2C	1.62(1.19-2.2)	0.002
CIB3	1.61(1.18-2.19)	0.002
FSCB	1.61(1.18-2.2)	0.002
ASPG	1.61(1.18-2.19)	0.002
PCDHA2	1.61(1.18-2.18)	0.003
MCTP1	0.62(0.46-0.85)	0.003
IL17F	1.61(1.18-2.19)	0.003
ALAS2	1.61(1.18-2.19)	0.003
DDX4	1.6(1.18-2.18)	0.003
TRPC4	1.59(1.17-2.17)	0.003
FAM43B	1.59(1.17-2.16)	0.003
KAZALD1	1.59(1.17-2.16)	0.003
MOBP	1.59(1.17-2.17)	0.003
MORC1	1.59(1.17-2.17)	0.003
TM4SF4	1.59(1.17-2.17)	0.003
EXOC5	0.62(0.46-0.85)	0.003
DPPA2	1.58(1.17-2.15)	0.003
OPALIN	1.58(1.17-2.15)	0.003
RIPPLY2	1.57(1.16-2.14)	0.004
LAMB1	0.63(0.47-0.86)	0.004
RNF133	1.58(1.16-2.14)	0.004
PPP3R2	1.58(1.16-2.14)	0.004
FAM205A	1.58(1.16-2.15)	0.004
WSCD2	1.57(1.16-2.14)	0.004
NLGN1	1.56(1.15-2.12)	0.004
OR10A3	1.56(1.15-2.12)	0.004
F11	1.56(1.15-2.12)	0.005
LMOD1	1.55(1.14-2.1)	0.005
HRC	1.55(1.14-2.11)	0.005
BTBD16	1.55(1.14-2.1)	0.005
VWDE	1.55(1.14-2.1)	0.005
GIMAP2	0.65(0.48-0.88)	0.005
TRABD2B	1.55(1.14-2.1)	0.005
OLFM3	1.55(1.14-2.11)	0.005
OBP2B	1.55(1.14-2.11)	0.005
MUC15	1.55(1.14-2.1)	0.005
SLC39A12	1.55(1.14-2.1)	0.005
SARDH	1.55(1.14-2.11)	0.005
TRIM50	1.54(1.14-2.1)	0.005
CES4A	0.65(0.48-0.88)	0.006
PRR15	1.54(1.13-2.09)	0.006
FSHR	1.53(1.13-2.08)	0.006
UNC93A	1.53(1.13-2.08)	0.006
MS4A2	1.53(1.13-2.08)	0.006
MYH13	1.53(1.13-2.09)	0.006
OR51I1	1.53(1.13-2.08)	0.007
NR1H4	1.53(1.13-2.08)	0.007
ART1	1.53(1.13-2.08)	0.007
MRPS31	0.65(0.48-0.89)	0.007
AMBN	1.53(1.12-2.07)	0.007
HAPLN4	1.52(1.12-2.06)	0.007
APLN	1.51(1.12-2.05)	0.008
KCNK4	1.52(1.12-2.06)	0.008
TTC6	1.52(1.12-2.06)	0.008
SST	1.52(1.12-2.06)	0.008
MIP	1.52(1.12-2.06)	0.008
GALNTL6	1.51(1.12-2.06)	0.008
FOXD3	1.51(1.11-2.05)	0.008
PADI1	1.51(1.11-2.06)	0.008
AGBL4	1.51(1.11-2.05)	0.008
WFDC8	1.5(1.11-2.04)	0.009
AMHR2	1.51(1.11-2.05)	0.009
RNF148	1.51(1.11-2.04)	0.009
NPAS4	1.5(1.11-2.04)	0.009
ZIM3	1.5(1.11-2.03)	0.009
NFKBIL1	1.5(1.1-2.04)	0.01
RANBP3L	1.5(1.1-2.03)	0.01
PPM1N	1.5(1.1-2.04)	0.01
KRT36	1.49(1.1-2.02)	0.01
UNC80	1.5(1.1-2.03)	0.01
