# Supplementary material for: A prognostic 15-gene model based on differentially expressed genes among metabolic subtypes in diffuse large B-cell lymphoma
Source: Pathol Oncol Res. 2023 Feb 2;29:1610819. doi: 10.3389/pore.2023.1610819 (PMC9931744; doi:10.3389/pore.2023.1610819)
Supplement: Supplementary file 9 [file Table5.XLSX]

## Sheet: signature
Table S5. The 15 genes comprised in the risk score model
Gene	Coefficient
CES4A	-0.616719
CMC4	-0.0355871
CNTN5	0.55358
FGD6	-0.670596
FOXD3	0.825525
GALNTL6	0.136474
HTR4	0.293152
IL17F	0.193787
KATNA1	-0.284478
MCTP1	-0.0154772
MRPS18C	-0.693949
OR10A3	1.19618
RPF1	0.303673
TEKT3	0.0244097
TRABD2B	0.480707
